# Supplementary material for: Transcriptional landscape of human neuroblastoma cells in response to SARS-CoV-2
Source: BMC Neurosci. 2022 Jul 6;23:43. doi: 10.1186/s12868-022-00728-6 (PMC9258770; doi:10.1186/s12868-022-00728-6)
Supplement: Supplementary file 1 — Additional file 1: Table S1. Primers used for RT-qPCR in this study. [file 12868_2022_728_MOESM1_ESM.xlsx]

## Sheet: Sheet1
Transcriptional landscape of human neuroblastoma cells in response to SARS-CoV-2
Table S1. Primers used for RT-qPCR in this study
Primers	Nucleotide sequence (5’-3’)	Amplified fragments
P1	GCTTCTTTTCGTTCCTTGGCG	SAA2
P2	GCCGATGTAATTGGCTTCTCTCA
P3	TCCTGAACCTGAGTAGAGACAC	CSF2
P4	TGCTGCTTGTAGTGGCTGG
P5	GCTGCTTGAGCCAACTCCATA	CSF3
P6	GAACGCGGTACGACACCTC
P7	CTCAGAAGCTGGGTTGGTTTAT	OAS2
P8	ACCATCTCGTCGATCAGTGTC
P9	GGCCAAGCTCCTACTACAATG	CHI3L2
P10	GACTCTGTGATGGGTCCAGC
P11	CACTGGAGCCAATGCAGAAGA	IBSP
P12	TGGTGGGGTTGTAGGTTCAAA
P13	CGGTGCGTTTTGCTGTGTG	ZP4
P14	CCCAAGCTATTAGTACAGGAGGA
P15	TGCCCCTACAACAAGAACAAC	MUC5AC
P16	GGAACAGCACTGGGAGTAGTT
P17	GAGGGCAGAACCCGAAACC	MUC2
P18	GGCGAAGTTGTAGTCGCAGAG
P19	CCACCTCAGACCTGATCCCA	LCN2
P20	CCCCTGGAATTGGTTGTCCTG
P21	GGAGCGAGATCCCTCCAAAAT	GAPDH
P22	GGCTGTTGTCATACTTCTCATGG
P23	AGAGGACCGATTGTATTGCACA	ARMH4
P24	GCCCTTTTTCCGCATGAACA
P25	AGACCCCGCTATGGCTCTATT	IQGAP2
P26	GCTTCCTCTAAGTGGCACAGAT
P27	GCAGGGAGAGAGACCGAAG	BMP3
P28	TGGACCGTGCTGTACCTGT
P29	AGACTACGCCTTCTTCAACATTG	NPR3
P30	GCTTCAAAGTCGTGTTTGTCTCC
P31	GAACATCGACCAACTCTACTCCG	ADAMTS5
P32	CAATGCCCACCGAACCATCT
P33	CTCTGCCAAACCCTTCTTTAGC	ASPN
P34	CGTGAATAGCACTGACATCCAA
P35	CTTTGCCCAGCCAAGTGTAGT	NTRK3
P36	CGTGATGTTGATACTGGCGTT
P37	AAACCTGTGCGCTTCTTTACC	WSCD2
P38	GTACCTGCGAGCAATGCTTGA
P39	CCCGCTGTGCGTGTAGAAA	TAFA5
P40	GGTCTTGATGATTCTTGCGTCC
P41	GGTCTTTAACGACCCTGAAAAGG	TXNIP
P42	ACACGAGTAACTTCACACACCT
P43	ATAGCAGCCACCTTCATT	CCL2
P44	GCTTCTTTGGGACACTTG
P45	CCAGCAGTCGTCTTTGTCAC	CCL5
P46	CTCTGGGTTGGCACACACTT
P47	CAACTACCTGCTGCTACA	CCL7
P48	CTACTGGTGGTCCTTCTG
P49	CCCCTTCAGCGACTAGAGAG	CCL11
P50	TCTTGGGGTCGGCACAGAT
P51	TGCTGTACCAAGAGTTTGCTC	CCL20
P52	CGCACACAGACAACTTTTTCTTT
P53	TGCTGCTCCTGCTCCTGGTA	CXCL1
P54	TGTGGCTATGACTTCGGTTTGG
P55	AGTGTGAAGGTGAAGTCC	CXCL2
P56	CTTTCTGCCCATTCTTGAG
P57	CGCCCAAACCGAAGTCATAG	CXCL3
P58	GCTCCCCTTGTTCAGTATCTTTT
P59	AGCTGCGTTGCGTTTGTTTAC	CXCL5
P60	TGGCGAACACTTGCAGATTAC
P61	AGAGCTGCGTTGCACTTGTT	CXCL6
P62	GCAGTTTACCAATCGTTTTGGGG
P63	TTTTGCCAAGGAGTGCTAAAGA	CXCL8
P64	AACCCTCTGCACCCAGTTTTC
P65	CCAGTAGTGAGAAAGGGTCGC	CXCL9
P66	AGGGCTTGGGGCAAATTGTT
P67	GTGGCATTCAAGGAGTACCTC	CXCL10
P68	TGATGGCCTTCGATTCTGGATT
P69	GACGCTGTCTTTGCATAGGC	CXCL11
P70	GGATTTAGGCATCGTTGTCCTTT
P71	ATTCTCAACACTCCAAACTGTGC	CXCL12
P72	ACTTTAGCTTCGGGTCAATGC
P73	CCCGCCATCGGTTCAGTTC	CXCL16
P74	CCCCGAGTAAGCATGTCCAC
P75	ACCACGGTGTGACGAAATG	CX3CL1
P76	TGTTGATAGTGGATGAGCAAAGC
P77	TGGTAGTAGCAACCAACGGGA	IL1A
P78	ACTTTGATTGAGGGCGTCATTC
P79	ATGATGGCTTATTACAGTGGCAA	IL1B
P80	GTCGGAGATTCGTAGCTGGA
P81	CTCAGGGACAACAGTCAGTTC	IL23A
P82	ACAGGGCTATCAGGGAGCA
P83	CCTTCGGTCCAGTTGCCTTCT	IL6
P84	GAGGTGAGTGGCTGTCTGTGT
P85	TTGGGAACCATAGATTTGTGCAG	IL15
P86	GGGTGAACATCACTTTCCGTAT
P87	TGGCGGCTTATTATGAGGAGC	IL32
P88	CTCGGCACCGTAATCCATCTC
P89	CCTGGCTGCGCTATCTTGG	IL34
P90	AGTGTTTCATGTACTGAAGTCGG
P91	CCTCTCTCTAATCAGCCCTCTG	TNF
P92	GAGGACCTGGGAGTAGATGAG
P93	GCACCTCTTAGAGCAGACGG	TNFSF15
P94	CGGAATGTGACCTGGGAGTAAAT
P95	AGTGGCTCCCAATGCAAACTA	TNFSF18
P96	TATACAGCCGCACCTCAAAAG
P97	ATGAAATTGATGTTCGTCCCTGT	IL1R1
P98	ACCACGCAATAGTAATGTCCTG
P99	CGTGGTCAGTGCGGATAACTA	IL4R
P100	TGGTGTGAACTGTCAGGTTTC
P101	CCCCTCAGCAATGTTGTTTGT	IL6R
P102	CTCCGGGACTGCTAACTGG
P103	CCCTCGTGGAGGTAAAGTGC	IL7R
P104	CCTTCCCGATAGACGACACTC
P105	TAGGGACCTGAGATGCTATCG	IL12RB1
P106	CCCGGAGCTAAGGCAACAC
P107	GGGCATTGAAGCGAAGATACA	IL13RA2
P108	GCCCAGGAACTTTGAACTTCTG
P109	CGCAGACATCTGGGTCAAGAG	IL15RA
P110	TTGTTCAACACGCACTCCGT
P111	GACCCTTGGGCGACTTGAA	IL27RA
P112	TCTGGAGGTGTAACTCGGAGG
P113	CGGGCCAACATGCAAAAGTC	TNFRSF1B
P114	CAGATGCGGTTCTGTTCCC
P115	GTACGCGGAGTGGCAGAAA	TNFRSF6B
P116	CAGAGGACGTTGCAGTAGC
P117	AGCTGTTACAACATAGTAGCCAC	TNFRSF9
P118	GGACAGGGACTGCAAATCTGAT
P119	GCGCTCGTGTTTCTGGACA	TNFRSF11B
P120	AGTATAGACACTCGTCACTGGTG
P121	ACCCAGTTCGGGTTTCTCAC	TNFRSF18
P122	CCAGATGTGCAGTCCAAGC
P123	CAATGGTTTAACAGGCACAGG	SARS-CoV-2 RdRP
P124	CTCAAGTGTCTGTGGATCACG
