# Supplementary material for: Transcriptional landscape of human neuroblastoma cells in response to SARS-CoV-2
Source: BMC Neurosci. 2022 Jul 6;23:43. doi: 10.1186/s12868-022-00728-6 (PMC9258770; doi:10.1186/s12868-022-00728-6)
Supplement: Supplementary file 2 — Additional file 2: Table S2. Differentially expressed mRNAs (Control vs Infection). [file 12868_2022_728_MOESM2_ESM.xlsx]

## Sheet: 新发现mRNA改名
Transcriptional landscape of human neuroblastoma cells in response to SARS-CoV-2
Table S2. Differntial expressed mRNAs (Control vs Infection). A total of 820 mRNAs showed significant differential expression in SK-N-SH, including 671 that were upregulated and 149 downregulated.
Gene Symbol	Ensembl Gene ID	Control-1	Control-2	Control-3	Infection-1	Infection-2	Infection-3	log2(Fold Change)	pvalue	qvalue
DAXX	ENSG00000204209	0	0	0	1.66	0	0	20.9492	8.39563e-08	1.63543e-06
PRKAR2B	ENSG00000005249	0	0	0	0	0	1.67	19.7085	4.6413e-07	7.93025e-06
IL1B	ENSG00000125538	0	0	0	15.92	13.02	12.04	11.2723	4.04237e-21	3.19119e-19
C3	ENSG00000125730	0	0	0.02	10.2	11.72	10.63	11.0913	3.92322e-27	4.45317e-25
NPHS1	ENSG00000161270	0	0	0	1.46	1.35	1.54	10.1317	3.26515e-17	1.97026e-15
CXCL8	ENSG00000169429	0.3	0.14	0.65	277.8	332.78	404.45	9.91216	2.54125e-78	1.33409e-75
CSF2	ENSG00000164400	0	0.08	0.08	29.66	34.1	25.8	9.25452	6.42862e-19	4.49982e-17
CSF3	ENSG00000108342	0	0	0	2.68	3.72	3.57	9.20928	4.20955e-14	1.88077e-12
SAA1	ENSG00000173432	0	0	0	15.63	16.94	15.58	9.11553	1.00084e-13	4.31555e-12
SAA2	ENSG00000134339	0.02	0	0	5.94	6.46	10.28	8.72347	5.52866e-13	2.21982e-11
CXCL1	ENSG00000163739	0.64	0.17	0.94	244.86	231.01	221.62	8.69645	3.02837e-54	8.36746e-52
IBSP	ENSG00000029559	0	0	0	2.69	1.95	1.83	8.68939	2.49987e-12	9.30759e-11
MUC5AC	ENSG00000215182	0	0	0.01	0.57	0.65	0.5	8.64608	1.23311e-16	7.05562e-15
CCL5	ENSG00000271503	0	0	0.27	31.58	24.83	38.95	8.62089	3.94449e-10	1.08417e-08
DAZL	ENSG00000092345	0	0	0	0.69	0.74	0.93	8.28986	3.31443e-11	1.07242e-09
CHI3L2	ENSG00000064886	0	0	0	1.44	1.11	2.66	8.22849	8.27666e-11	2.52618e-09
CXCL6	ENSG00000124875	0.03	0.15	0.43	42.6	47.52	72.44	8.0778	2.22097e-26	2.42907e-24
OAS2	ENSG00000111335	0	0	0	0.49	0.39	0.84	8.02627	3.40356e-10	9.40412e-09
CXCL10	ENSG00000169245	0	0	0	1.61	1.41	2.01	7.76296	1.28907e-09	3.24571e-08
CCL11	ENSG00000172156	0	0	0	2.08	2.04	1.72	7.69346	2.20788e-09	5.43532e-08
CXCL2	ENSG00000081041	0.44	0.23	0.32	73.42	66	51.01	7.68706	2.00687e-100	1.50508e-97
CXCL3	ENSG00000163734	0	0.1	0.1	14.02	12.59	10.9	7.65796	5.80527e-24	5.49121e-22
LCN2	ENSG00000148346	0	0	0	2.62	2.26	2.37	7.57135	4.87735e-09	1.15208e-07
ZP4	ENSG00000116996	0	0	0	0.62	0.62	0.93	7.46003	1.00837e-08	2.27685e-07
MUC2	ENSG00000198788	0	0	0	0.11	0.18	0.13	7.39733	1.69232e-08	3.7095e-07
TRIM63	ENSG00000158022	0	0	0.03	1.16	1.21	2.01	7.31801	5.26419e-09	1.23788e-07
SELE	ENSG00000007908	0	0	0	0.26	0.29	0.28	7.18119	5.77122e-08	1.16641e-06
HSD11B1	ENSG00000117594	0.18	0.16	0.1	18.08	19.25	23.44	7.12079	8.03838e-62	2.86098e-59
CCL20	ENSG00000115009	0	0	0.07	2.23	3.71	4.27	7.09428	1.98085e-08	4.29266e-07
ICAM4	ENSG00000105371	0	0	0.04	1.81	1.44	1.87	6.98052	3.58961e-08	7.50031e-07
GIMAP8	ENSG00000171115	0	0	0	0.26	0.22	0.23	6.95503	2.4809e-07	4.46797e-06
ELF3	ENSG00000163435	0.09	0.12	0.12	12.87	13.32	14.58	6.91441	4.75508e-66	2.08025e-63
GNA15	ENSG00000060558	0	0	0.02	0.85	0.8	0.73	6.90795	5.46474e-08	1.10873e-06
CXCL11	ENSG00000169248	0.03	0	0	0.99	0.8	1.82	6.73066	1.90937e-07	3.51094e-06
EXOC3L4	ENSG00000205436	0.02	0.03	0.03	2.54	2.37	2.41	6.71977	2.67522e-22	2.28361e-20
IL1A	ENSG00000115008	0.02	0.02	0	1.4	1.4	1.72	6.71812	6.30589e-10	1.66563e-08
CCL7	ENSG00000108688	0.08	0	0.15	5.4	6.09	11.56	6.71042	8.66439e-14	3.78261e-12
LAIR1	ENSG00000167613	0	0	0	0.45	0.02	0.38	6.67412	8.90665e-06	0.000117555
BCL2A1	ENSG00000140379	0	0	0	1.41	1.22	1.19	6.53955	3.09186e-06	4.48075e-05
C8orf44	ENSG00000288596	0	0	0.05	1.45	1.18	1.88	6.49558	5.74021e-07	9.68182e-06
PTGDR	ENSG00000168229	0	0	0	0.21	0.21	0.28	6.47734	4.17697e-06	5.90257e-05
APOL3	ENSG00000128284	0	0.02	0	0.67	0.52	0.68	6.46021	7.04472e-07	1.16942e-05
TPSAB1	ENSG00000172236	0	0.09	0	2.5	2.2	2.67	6.43518	5.48269e-09	1.28638e-07
MMP9	ENSG00000100985	0.02	0.04	0.06	3.02	3.29	2.66	6.38118	4.30875e-23	3.83387e-21
HEPACAM	ENSG00000165478	0	0	0	0.23	0.16	0.16	6.36722	8.43939e-06	0.000111739
TPSD1	ENSG00000095917	0	0	0	0.65	0.47	0.2	6.36699	1.32382e-05	0.000167262
IL15RA	ENSG00000134470	0.03	0	0	0.79	1.12	0.57	6.28297	2.17234e-06	3.26069e-05
MMP1	ENSG00000196611	0.29	0.15	0.23	16.04	15.4	15.8	6.27542	9.51591e-85	5.55068e-82
TPSB2	ENSG00000197253	0	0	0.04	1.53	1.24	0.61	6.23436	3.47744e-06	4.9913e-05
SPDYE10P	-	0	0	0	0.07	0.19	0.32	6.2294	2.6146e-05	0.000311954
CXCL5	ENSG00000163735	0.06	0.05	0.09	3.54	3.82	6.95	6.22017	3.35916e-35	5.1867e-33
ANO9	ENSG00000185101	0.07	0.06	0.03	2.47	3.47	2.39	6.14944	4.41198e-30	5.64922e-28
NEURL3	ENSG00000163121	0	0	0	0.32	0.63	0.28	6.14707	3.22712e-05	0.000376171
RPL14	ENSG00000188846	0.81	0	0.18	52.06	0.91	0.26	6.12976	0.0080009	0.0445771
ATP10B	ENSG00000118322	0.01	0	0	0.3	0.35	0.22	6.11358	4.73176e-06	6.5629e-05
EBI3	ENSG00000105246	0.28	0.31	0.35	21.93	19.26	16.17	6.06657	3.45547e-59	1.18953e-56
MMP13	ENSG00000137745	0	0	0	0.1	0.16	0.26	5.91391	9.99147e-05	0.00102098
MEOX1	ENSG00000005102	0	0	0.04	0.53	0.36	0.49	5.83879	1.79801e-05	0.000221576
PDZK1IP1	ENSG00000162366	0	0	0	0.67	0.63	0.79	5.80403	0.000144669	0.00141429
HLA-F	ENSG00000204642	0	0.05	0.03	1.35	0.42	1.03	5.80208	3.24303e-05	0.000377497
GBP4	ENSG00000162654	0.02	0.01	0.01	0.52	0.52	0.64	5.72786	3.23363e-15	1.62837e-13
FCAMR	ENSG00000162897	0	0	0	0.17	0.09	0.17	5.68674	0.000278375	0.00253166
MMP12	ENSG00000262406	0.03	0.1	0.02	2.22	1.77	3.43	5.672	9.55223e-17	5.54108e-15
CHI3L1	ENSG00000133048	0	0	0	0.21	0.12	0.38	5.63069	0.000394067	0.00339001
LTB	ENSG00000227507	0.02	0.02	0	0.57	0.57	0.58	5.5722	0.000425304	0.00360993
IL1RN	ENSG00000136689	0	0	0	0.25	0.09	0.37	5.56566	0.000560855	0.00458443
TNFRSF18	ENSG00000186891	0	0	0	0.66	0.11	0.37	5.55533	0.000731511	0.00576524
novel.18501	-	0.02	0.04	0.04	1.24	1.81	1.03	5.47673	1.66523e-25	1.70576e-23
C2CD4B	ENSG00000205502	0	0	0	0.21	0.23	0.18	5.44417	0.000766626	0.00600462
VNN1	ENSG00000112299	0	0	0	0.05	0.1	0.09	5.37947	0.00100246	0.00753154
UBD	ENSG00000213886	0.02	0	0	0.39	0.54	0.61	5.37573	0.000984126	0.00741236
TNF	ENSG00000232810	0	0	0	0.17	0.24	0.26	5.37573	0.000984126	0.00741236
novel.16562	-	0	0	0	3.39	2.97	2.52	5.29175	0.00163824	0.0115674
novel.8877	-	0.04	0.04	0.04	1.33	1.6	1.39	5.28323	1.35401e-14	6.33251e-13
TLR7	ENSG00000196664	0.01	0.01	0	0.06	0.13	0.13	5.2269	0.000313483	0.00279407
novel.18683	-	0	0	0	3.48	0.7	0.85	5.19324	0.00431447	0.0267067
SALL1	ENSG00000103449	0	0	0	0.05	0.04	0.06	5.13719	0.00251067	0.0166841
PI3	ENSG00000124102	0	0	0	0.79	0.49	1.63	5.13282	0.00282092	0.0185318
CH25H	ENSG00000138135	0	0	0	0.19	0.12	0.2	5.13276	0.0026298	0.0174041
PECAM1	ENSG00000261371	0.14	0.31	0.24	3.72	4.48	6.53	5.08673	4.31254e-30	5.55577e-28
GPR139	ENSG00000180269	0.04	0.06	0.03	0.98	1.14	1	5.08633	1.42136e-22	1.22325e-20
IL12RB1	ENSG00000096996	0	0	0	0.08	0.24	0.06	5.06358	0.00383479	0.0241968
G0S2	ENSG00000123689	11.13	13.86	11.06	367.81	361.89	363.65	5.01274	0	0
PTGS2	ENSG00000073756	1.67	1.28	1.45	38.58	46.07	51.08	5.00225	0	0
novel.9888	-	0.12	0.06	0	1.61	1.74	2	5.0008	4.47423e-07	7.66349e-06
SLC24A2	ENSG00000155886	0	0	0	0.03	0.02	0.01	4.95369	0.0051697	0.0310167
SLC15A3	ENSG00000110446	0	0	0.02	0.26	0.17	0.12	4.93898	0.00101122	0.00758647
CXCL9	ENSG00000138755	0	0	0	0.08	0.09	0.07	4.85923	0.00669439	0.0385455
IL6	ENSG00000136244	1.23	0.59	1.18	28.65	29.71	24.02	4.84585	2.3853e-81	1.35376e-78
TNN	ENSG00000120332	0	0.01	0.01	0.11	0.17	0.16	4.81614	9.44058e-05	0.000971574
CCL2	ENSG00000108691	107.92	119.33	94.76	2140.53	2525.74	3775.53	4.77402	0	0
BDKRB1	ENSG00000100739	0.48	0.41	0.3	9.81	9.66	9.19	4.66935	2.44284e-44	5.18154e-42
ANKRD22	ENSG00000152766	0.02	0	0	0.15	0.15	0.2	4.57677	0.000322133	0.00286266
IL32	ENSG00000008517	7.23	4.12	5.01	103.49	125.65	136.25	4.57208	1.46993e-171	3.85838e-168
BMPER	ENSG00000164619	0.26	0.1	0.24	4.11	4.34	4.72	4.55942	2.789e-58	8.74122e-56
PARP10	ENSG00000178685	0.12	0.06	0.09	1.61	2.2	1.9	4.55037	3.37381e-29	4.21706e-27
IL34	ENSG00000157368	0.25	0.15	0.17	4.27	4.41	4.99	4.53871	5.75701e-36	9.22835e-34
C1orf158	ENSG00000157330	0.01	0.02	0	0.14	0.29	0.08	4.52954	0.000520698	0.00430647
PIGR	ENSG00000162896	0	0.01	0.01	0.06	0.09	0.08	4.48593	0.00449139	0.0275452
MX2	ENSG00000183486	0.02	0.01	0	0.1	0.15	0.39	4.48593	0.000629881	0.00506195
GCNT3	ENSG00000140297	0.01	0	0	0.06	0.05	0.09	4.47898	0.00469712	0.0285839
NPTX1	ENSG00000171246	0.01	0.01	0.01	0.25	0.31	0.23	4.46105	4.53658e-08	9.34874e-07
NKX3-1	ENSG00000167034	0	0.02	0	0.23	0.22	0.12	4.45856	0.000707892	0.0056158
FLVCR2	ENSG00000119686	0	0.01	0.03	0.35	0.23	0.39	4.45439	1.43447e-06	2.24292e-05
LAMC2	ENSG00000058085	0	0	0.01	0.07	0.16	0.09	4.44497	0.000692915	0.00550322
SERPINA1	ENSG00000197249	0.03	0.03	0.03	0.54	0.65	0.73	4.39697	7.47328e-08	1.47492e-06
INHBE	ENSG00000139269	0.04	0.07	0	0.71	0.82	0.52	4.34678	2.08892e-08	4.51188e-07
TMEM239	ENSG00000198326	0	0.01	0	0.04	0.05	0.18	4.33822	0.00818054	0.0453613
XAF1	ENSG00000132530	0.14	0.07	0.16	2	2.12	2.26	4.31669	1.17552e-29	1.47812e-27
RNLS	ENSG00000184719	0.01	0	0.02	0.21	0.23	0.4	4.29889	6.93209e-05	0.000736302
TRPM2	ENSG00000142185	0	0	0.04	0.13	0.12	0.25	4.27266	9.08121e-05	0.000938005
LUCAT1	ENSG00000248323	0.1	0.14	0.1	2.16	1.64	2.29	4.24378	1.55333e-28	1.90751e-26
novel.4291	-	0.4	0	0	2.01	2.58	2.14	4.24355	0.000112684	0.00113817
IER3	ENSG00000137331	0.95	0.79	0.82	13.43	15.88	15.8	4.2408	2.09231e-62	7.70814e-60
LYPD1	ENSG00000150551	0.23	0.48	0.23	4.96	5.31	6.05	4.23208	1.71091e-54	4.85505e-52
LRRC15	ENSG00000172061	0.33	0.32	0.28	5.22	5.76	4.94	4.14439	2.3835e-105	1.85375e-102
PTGDS	ENSG00000107317	0.08	0.15	0	0.91	1.39	1.39	4.11373	0.000188441	0.00179459
STC1	ENSG00000159167	0	0.02	0.01	0.21	0.22	0.1	4.11093	0.000244733	0.00226195
LOC102723996	ENSG00000277117	0.6	0.5	0.47	7.8	9.08	9.37	4.10178	4.42999e-87	2.81895e-84
ICAM1	ENSG00000090339	8.43	8.27	7.96	120.33	144.88	135.02	4.08224	0	0
KCNMB1	ENSG00000145936	0.02	0	0.01	0.09	0.16	0.17	4.03082	0.000299855	0.00269914
LIF	ENSG00000128342	0.79	0.71	0.52	10.45	10.96	8.51	3.96924	5.75653e-95	4.02938e-92
MUSK	ENSG00000030304	0.01	0.02	0.02	0.2	0.27	0.3	3.96409	1.40306e-10	4.12644e-09
IDO1	ENSG00000131203	0.03	0	0.02	0.29	0.3	0.15	3.93657	0.00421041	0.0261581
IRAK2	ENSG00000134070	0.67	1.08	0.73	10.33	12.18	13.46	3.91542	1.61675e-108	1.35801e-105
APOL1	ENSG00000100342	0.1	0.09	0.15	1.18	1.61	2.09	3.90044	4.67812e-19	3.30761e-17
ICOSLG	ENSG00000160223	0.95	0.75	1.44	10.04	10.63	10.3	3.87626	2.47501e-177	7.42467e-174
TLR2	ENSG00000137462	0.02	0.02	0.05	0.26	0.4	0.5	3.85304	4.91805e-08	1.00622e-06
BIRC3	ENSG00000023445	1.02	0.86	1.1	11.07	13.37	16.05	3.83773	1.6711e-152	3.19014e-149
CYP1A2	ENSG00000140505	0.03	0	0	0.08	0.18	0.1	3.77578	0.00840772	0.0463761
ZC3H12A	ENSG00000163874	1.36	1.55	1.06	15.49	17.72	18.85	3.77365	2.33484e-124	2.22861e-121
TNFRSF9	ENSG00000049249	0.52	0.62	0.6	5.83	7.08	8.33	3.76063	8.02673e-106	6.48282e-103
CEBPD	ENSG00000221869	2.32	1.78	1.34	24.37	24.32	18.38	3.72095	6.88013e-59	2.25743e-56
IP6K3	ENSG00000161896	0.27	0.19	0.08	1.9	2.23	2.31	3.7126	3.23224e-23	2.92559e-21
novel.9892	-	0	0	3.56	10.45	14.06	15.04	3.7041	0.000501268	0.00417869
RRAD	ENSG00000166592	0.42	0.48	0.19	4.91	4.37	3.86	3.67873	3.14614e-22	2.65325e-20
GFPT2	ENSG00000131459	0.32	0.37	0.42	4.05	3.87	4.82	3.58101	3.19804e-47	7.06902e-45
S1PR1	ENSG00000170989	0.34	0.07	0.08	1.61	1.99	1.87	3.57622	3.91072e-17	2.35304e-15
CDCP1	ENSG00000163814	0.11	0.18	0.09	0.92	1.23	1.27	3.53061	1.21408e-25	1.26839e-23
TRIM47	ENSG00000132481	1.12	1.01	0.8	10.62	11.12	11.65	3.5297	1.63537e-66	7.30662e-64
C2	ENSG00000166278	0.06	0.05	0.01	0.29	0.33	0.23	3.48715	0.000953203	0.00723394
UTS2	ENSG00000049247	0.05	0.08	0.05	0.47	0.54	0.47	3.46751	0.0034434	0.0219995
CFB	ENSG00000243649	2.04	2.26	1.81	18.89	20.9	24.34	3.46182	2.5113e-126	2.51118e-123
SOD2	ENSG00000112096	21.64	25.94	21.85	350.86	374.41	416.23	3.45912	7.34649e-239	3.08538e-235
TRIM29	ENSG00000137699	0.13	0.12	0.08	0.86	1	0.87	3.45781	1.30285e-11	4.42696e-10
novel.20481	-	0	0.68	1.02	6.64	4.41	2.88	3.40577	0.00756187	0.0425655
DPP4	ENSG00000197635	0.17	0.35	0.28	2.11	2.59	3.55	3.40382	4.20451e-31	5.65965e-29
C1S	ENSG00000182326	2.23	2.41	2.68	23.64	22.88	27.88	3.39974	6.77132e-136	9.4794e-133
OR10AC1	ENSG00000285252	0.19	0.31	0.3	2.41	2.4	3.12	3.39586	9.79326e-35	1.4585e-32
SPOCD1	ENSG00000134668	0.07	0.07	0.03	0.64	0.73	0.62	3.39022	3.25893e-08	6.87782e-07
COL17A1	ENSG00000065618	0.01	0.01	0.01	0.07	0.12	0.09	3.37564	0.0013753	0.00993462
ULBP1	ENSG00000111981	0.08	0.04	0.1	0.82	0.87	0.65	3.35253	1.88242e-11	6.25457e-10
DRAM1	ENSG00000136048	3.05	2.73	2.52	23.7	27.02	30.81	3.34535	7.07013e-164	1.64962e-160
TNFAIP3	ENSG00000118503	0.34	0.3	0.3	2.72	3.13	3.18	3.34091	4.21376e-50	1.041e-47
SYT12	ENSG00000173227	0.18	0.22	0.15	1.79	1.95	1.8	3.33469	3.76178e-25	3.7796e-23
TNFAIP6	ENSG00000123610	1.86	1.77	1.31	11.9	13.54	21.84	3.31042	2.16279e-47	4.8835e-45
AIM2	ENSG00000163568	0.33	0.44	0.55	2.83	4.56	5.12	3.30636	2.93128e-18	1.92959e-16
MT2A	ENSG00000125148	403.3	411.67	359.91	2787.29	3361.57	4211.13	3.29434	6.69468e-151	1.17151e-147
LRRC55	ENSG00000183908	0.02	0.03	0.02	0.17	0.22	0.26	3.2785	5.18853e-06	7.14452e-05
BDKRB2	ENSG00000168398	0.22	0.31	0.12	1.79	1.94	2.23	3.24938	4.0046e-27	4.52111e-25
ECEL1	ENSG00000171551	0.06	0	0.03	0.24	0.52	0.04	3.21639	0.00212406	0.0145287
C6orf58	ENSG00000184530	0.04	0.04	0.08	0.49	0.33	0.66	3.18589	0.00339408	0.0217758
PRSS36	ENSG00000178226	0.04	0.05	0.08	0.48	0.4	0.67	3.17125	6.7374e-06	9.06915e-05
IL23A	ENSG00000110944	0.11	0.08	0.25	0.85	1.44	1.39	3.15483	2.32124e-05	0.000280136
TMEM140	ENSG00000146859	0	0.14	0	0.1	0.53	0.58	3.15316	0.00327921	0.021154
novel.6045	-	1.16	1.06	1.06	10.07	9.77	7.81	3.15184	2.44043e-58	7.76463e-56
HLA-B	ENSG00000234745	0.87	0.78	1.33	9.4	8.15	6.55	3.12368	2.54906e-28	3.09115e-26
CITED4	ENSG00000179862	6.08	5.28	2.42	43.95	46.86	16.43	3.08322	4.67396e-07	7.97955e-06
NUAK2	ENSG00000163545	0.52	0.62	0.35	3.11	4.64	4.48	3.08305	4.85787e-36	7.84696e-34
IRF1	ENSG00000125347	4.03	4.07	3.64	27.6	32.77	33.37	3.08266	8.17283e-138	1.22587e-134
MMP3	ENSG00000149968	1.21	1.25	1.26	8.47	9.93	11.7	3.06943	5.56815e-51	1.42592e-48
OASL	ENSG00000135114	0.09	0.13	0.03	0.37	0.49	0.99	3.06598	0.000222875	0.00208006
CASP1	ENSG00000137752	0.42	0.38	0.36	2.74	2.19	3.26	3.03363	2.88534e-15	1.45998e-13
VCAM1	ENSG00000162692	4.59	4.62	4.04	29.64	33.51	40.41	3.02256	9.10965e-140	1.47149e-136
SLC7A3	ENSG00000165349	0.04	0.06	0.06	0.5	0.51	0.19	3.00246	0.000307193	0.00275315
TNFRSF6B	ENSG00000243509	3.87	4.22	2.99	30.84	29.58	22.48	3.00143	3.15732e-47	7.05324e-45
CSF1	ENSG00000184371	6.3	6.03	4.86	41.23	44.53	40.22	2.99725	8.45011e-153	1.77444e-149
LAMB3	ENSG00000196878	6.06	7.3	5.37	41.51	52.27	48	2.98439	7.59053e-129	9.37609e-126
MILR1	ENSG00000271605	0.28	0.41	0.09	1.67	1.68	2.89	2.96957	7.02525e-10	1.83944e-08
NTSR1	ENSG00000101188	0.45	0.34	0.48	2.55	3.51	2.68	2.96767	6.88914e-33	9.9769e-31
IL7R	ENSG00000168685	0.03	0	0.03	0.13	0.15	0.13	2.95233	0.00181737	0.0126459
HS3ST3B1	ENSG00000125430	0.05	0.04	0.05	0.28	0.21	0.21	2.95111	5.2607e-05	0.00057777
ADGRF4	ENSG00000153294	0.01	0.05	0	0.16	0.14	0.2	2.93537	0.005667	0.033418
TNFAIP2	ENSG00000185215	0.69	0.75	0.59	5.04	5.04	5.53	2.92813	7.83845e-63	3.10565e-60
CTSS	ENSG00000163131	0.83	0.75	0.64	4.29	5.38	6.6	2.92631	2.70374e-51	7.18682e-49
EGFL6	ENSG00000198759	0.06	0.09	0.04	0.36	0.41	0.56	2.92421	6.04003e-05	0.000654461
SLC28A3	ENSG00000197506	0.08	0.02	0.07	0.38	0.42	0.48	2.92049	1.70748e-08	3.73883e-07
DIO3	ENSG00000197406	0.36	0.31	0.29	2.75	2.24	1.78	2.90217	6.44326e-15	3.16126e-13
TMEM158	ENSG00000249992	7.34	4.29	4.83	42.83	38.35	33.5	2.88189	3.97264e-56	1.19174e-53
novel.21112	-	0.37	0	0.33	1.98	0.88	1.85	2.86822	6.76616e-06	9.10202e-05
KCND3	ENSG00000171385	0.02	0.03	0.03	0.11	0.18	0.09	2.8669	0.000198992	0.00188482
S100A3	ENSG00000188015	1	1.13	1.09	8.55	7	5.87	2.85701	4.40694e-12	1.57116e-10
EGR2	ENSG00000122877	0.23	0.25	0.13	1.54	1.53	0.99	2.85676	1.22017e-12	4.70134e-11
C1R	ENSG00000159403	2.8	3.2	3.16	19.6	20.02	22.63	2.82439	9.92652e-98	7.18783e-95
TNIP3	ENSG00000050730	0.02	0.1	0.11	0.55	0.35	0.68	2.81764	3.5566e-05	0.000411488
SGK3	ENSG00000104205	0.08	0.1	0	0.12	0.32	0.72	2.77365	0.000192554	0.00183127
TRABD2A	ENSG00000186854	0	0.08	0.06	0.18	0.31	0.35	2.76213	0.000850705	0.00657972
C9orf85	ENSG00000155621	0.33	0.13	0.27	1.84	1.71	1.04	2.75311	9.36769e-06	0.000122792
MX1	ENSG00000157601	0.44	0.46	0.36	2.13	2.69	3.89	2.72564	8.27381e-22	6.8134e-20
PLAAT4	ENSG00000133321	0.09	0.59	0.16	1.7	2.01	1.36	2.72477	0.000616098	0.00496594
SLC22A4	ENSG00000197208	0.68	0.48	0.53	3.23	3.45	4.06	2.71431	2.69056e-22	2.28741e-20
TYRP1	ENSG00000107165	0.05	0.04	0.07	0.38	0.3	0.36	2.70559	0.000162672	0.001572
VDR	ENSG00000111424	0.15	0.07	0.04	0.44	0.47	0.36	2.70326	1.95212e-07	3.58111e-06
STEAP1	ENSG00000164647	2.95	2.74	2.69	18.98	16.37	21.28	2.69329	2.63645e-54	7.3817e-52
SLFN5	ENSG00000166750	2.07	2.09	2.05	10.52	13.11	15.31	2.68178	1.54173e-108	1.34895e-105
TNFRSF1B	ENSG00000028137	0.15	0.11	0.13	0.89	0.7	0.9	2.68046	9.79167e-11	2.94434e-09
RTP4	ENSG00000136514	0.17	0.12	0.09	0.91	0.64	0.76	2.66908	0.000125987	0.00125265
PTGES	ENSG00000148344	1.97	1.7	1.59	10.72	10.68	9.97	2.65429	3.90288e-41	7.65949e-39
NFKBIA	ENSG00000100906	25.24	24.01	20.19	133.4	136.13	137.49	2.62479	5.08818e-130	6.67792e-127
KRT7	ENSG00000135480	0.24	0.16	0.25	1.57	1.31	1.04	2.60177	3.25451e-07	5.70939e-06
ADAM8	ENSG00000151651	0.48	0.46	0.34	2.47	2.58	2.2	2.60089	2.79935e-22	2.3703e-20
HECW2	ENSG00000138411	0.78	0.85	0.93	4.36	5.65	5.01	2.60065	2.28906e-77	1.17239e-74
MSC	ENSG00000178860	2.04	1.82	1.55	12.53	11.31	9.31	2.58554	1.55606e-36	2.59331e-34
COLEC10	ENSG00000184374	0.11	0.16	0.11	0.75	0.76	0.55	2.57025	6.6249e-08	1.32114e-06
ACSL5	ENSG00000197142	0.25	0.17	0.18	0.93	1.04	1.41	2.56822	5.16196e-12	1.82792e-10
SLC43A2	ENSG00000167703	0.92	0.41	0.65	3.57	3.55	3.97	2.55321	7.1042e-35	1.08102e-32
ART4	ENSG00000111339	0.09	0.01	0.01	0.21	0.17	0.2	2.54626	0.00755567	0.0425594
TNFSF15	ENSG00000181634	0.11	0.16	0.23	0.82	0.89	1.07	2.54473	1.66736e-16	9.43743e-15
CD68	ENSG00000129226	4.89	6.09	5.45	33.88	31.56	24.42	2.53156	1.20237e-47	2.77456e-45
novel.14491	-	0.45	0.51	0.75	3.19	2.87	3.34	2.53113	1.55317e-30	2.03843e-28
MAP3K8	ENSG00000107968	0.64	0.87	0.8	3.81	4.73	5.31	2.53052	3.43881e-34	5.04975e-32
novel.21108	-	0.84	1.5	0.88	8.06	4.54	4.76	2.52426	7.62688e-21	5.90985e-19
SPHK1	ENSG00000176170	0.89	0.85	0.87	4.81	4.99	4.68	2.52305	4.6037e-24	4.4143e-22
NAMPT	ENSG00000105835	22.99	18.96	26.77	107.72	124.62	148.48	2.51868	9.38756e-80	5.0546e-77
CD82	ENSG00000085117	3.7	5.22	3.54	24.93	21.71	20.57	2.50851	8.31408e-51	2.10346e-48
IKBKE	ENSG00000263528	2.04	2.2	2.03	11.44	10.93	11.9	2.49986	1.48915e-70	6.79795e-68
KLHDC7B	ENSG00000130487	0.11	0.17	0.24	0.83	1.26	0.74	2.49477	5.94118e-12	2.08976e-10
RIPOR3	ENSG00000042062	1.56	1.4	1.2	6.4	7.27	9.32	2.49283	4.6895e-59	1.5883e-56
RARRES1	ENSG00000118849	0.37	0.28	0.4	2.14	1.95	1.95	2.47976	4.87044e-09	1.15174e-07
CASP10	ENSG00000003400	0.02	0.05	0.07	0.24	0.21	0.35	2.47911	9.64784e-05	0.000990201
PAPLN	ENSG00000100767	0.11	0.17	0.16	0.7	0.78	0.75	2.47485	2.25738e-13	9.44278e-12
ADM2	ENSG00000128165	0.39	0.54	0.38	2.13	2.69	2.02	2.46869	5.39476e-23	4.77994e-21
GDF15	ENSG00000130513	19.31	19.27	19.01	103.03	120.81	75.89	2.46402	8.33203e-48	1.96589e-45
LAMP3	ENSG00000078081	0.14	0.26	0.14	0.75	1.12	0.88	2.45338	1.14009e-05	0.000146248
FIBIN	ENSG00000176971	0.32	0.28	0.25	1.43	1.41	1.58	2.44974	1.70565e-13	7.22116e-12
IRAK3	ENSG00000090376	0.07	0.08	0.06	0.31	0.32	0.43	2.4332	8.67588e-10	2.24366e-08
novel.12552	-	0.21	0.5	0.19	1.81	1.62	0.88	2.42447	0.00531031	0.0317682
SIRPA	ENSG00000198053	2.11	2.25	2.07	10.06	11.48	10.79	2.40527	2.01682e-74	1.00836e-71
IL6R	ENSG00000160712	0.21	0.12	0.21	0.6	0.84	0.71	2.40082	2.22427e-10	6.32036e-09
TRAF1	ENSG00000056558	0.73	0.59	0.59	3.3	3.91	2.98	2.3924	4.13985e-30	5.36622e-28
GPR37L1	ENSG00000170075	0.16	0.11	0.11	0.64	0.76	0.56	2.3829	1.08449e-11	3.71504e-10
PHLDA2	ENSG00000181649	1.94	1.29	1.26	9.05	7.28	5.04	2.36831	5.40826e-11	1.70779e-09
CHAC1	ENSG00000128965	3.82	3.68	3.52	18.84	19.01	19.1	2.36541	3.43029e-51	8.99159e-49
RSAD2	ENSG00000134321	0.07	0.04	0.1	0.24	0.32	0.44	2.35846	0.000307319	0.00275315
SERPINA6	ENSG00000170099	0.14	0.1	0.18	0.56	0.67	0.72	2.33359	0.00142193	0.0101917
RCSD1	ENSG00000198771	0.02	0.04	0.04	0.17	0.16	0.1	2.31276	0.0023017	0.0154974
BOK	ENSG00000176720	0.4	0.44	0.33	1.85	1.63	1.71	2.31112	3.13763e-12	1.14379e-10
COL7A1	ENSG00000114270	1	1.36	0.98	5.12	5.5	5.25	2.30884	3.67557e-58	1.13505e-55
SERPINA10	ENSG00000140093	0.07	0.04	0.06	0.27	0.17	0.38	2.30526	0.00011487	0.00115635
SLC12A7	ENSG00000113504	0.04	0.08	0.06	0.22	0.28	0.27	2.28797	6.80556e-05	0.000725431
IFI30	ENSG00000216490	2.42	3.1	1.77	9.4	9.72	14.23	2.27276	1.67141e-18	1.11777e-16
NFKB2	ENSG00000077150	11.19	10.97	9.15	46.24	50.3	46.73	2.27036	4.43555e-91	3.00458e-88
APOL6	ENSG00000221963	0.5	0.51	0.49	1.81	2.29	2.84	2.26146	2.5962e-38	4.86764e-36
KLF4	ENSG00000136826	0.06	0.07	0.04	0.26	0.28	0.26	2.25665	0.00238351	0.0159501
RELB	ENSG00000104856	5.92	6.78	4.85	27.18	27.56	24.43	2.24928	4.12133e-55	1.202e-52
PLA2G4A	ENSG00000116711	0.78	0.59	0.7	2.63	2.97	3.87	2.24265	4.97369e-20	3.71681e-18
TRAF3IP3	ENSG00000009790	0.13	0.25	0.2	1	0.87	1.52	2.23665	2.95745e-05	0.000348309
SDC4	ENSG00000124145	20.67	20.77	15.54	83.49	84.38	88.56	2.23646	1.05367e-87	6.91438e-85
BST2	ENSG00000130303	0.86	0.7	0.43	2.35	2.6	3.99	2.23433	7.72162e-07	1.26875e-05
IGFBP3	ENSG00000146674	1.67	1.9	1.93	7.68	7.69	9.42	2.22972	1.72083e-39	3.28507e-37
GLIS3	ENSG00000107249	0.93	0.78	0.75	2.82	3.68	3.71	2.21367	1.68543e-41	3.40312e-39
ACHE	ENSG00000087085	0.31	0.56	0.4	1.64	2.13	1.61	2.20722	2.84186e-10	7.95683e-09
IGFN1	ENSG00000163395	0.32	0.5	0.4	2.06	1.92	1.51	2.19783	7.12289e-24	6.70734e-22
SLCO2A1	ENSG00000174640	0.62	0.67	0.56	2.75	3.07	2.49	2.19745	5.04175e-24	4.81235e-22
CD74	ENSG00000019582	0.22	0.18	0.07	1.08	0.62	1.06	2.19459	0.000421951	0.00359746
PDLIM4	ENSG00000131435	20.71	19.94	17.64	87.3	88.73	75.94	2.18951	5.65677e-73	2.76248e-70
RGS3	ENSG00000138835	7.29	8.88	8.31	36.56	33.49	35.81	2.17484	1.91727e-58	6.19396e-56
EPHB1	ENSG00000154928	0.08	0.08	0.04	0.19	0.36	0.32	2.17138	0.000134869	0.00133026
HAS2	ENSG00000170961	1.61	1.8	2.32	6.71	7.97	10.24	2.16589	1.19703e-35	1.88995e-33
PSMB9	ENSG00000240065	1.29	1.41	1.33	5.25	5.11	6.24	2.14835	1.40892e-11	4.75656e-10
PIM2	ENSG00000102096	5.93	5.82	5.89	24.06	24.86	25.31	2.1387	9.35132e-65	3.85036e-62
SGK1	ENSG00000118515	2.61	3.57	2.83	11.67	11.52	15.08	2.13318	3.14883e-39	5.95696e-37
RASSF5	ENSG00000266094	1.42	1.48	0.99	4.41	5.67	6.18	2.1255	6.42938e-31	8.54497e-29
DENND2D	ENSG00000162777	0.03	0.12	0.1	0.45	0.45	0.24	2.1224	0.00406647	0.0253991
NFKBIZ	ENSG00000144802	5.29	5.21	4.79	19.69	21.88	22.29	2.11824	5.59199e-85	3.35503e-82
ROBO4	ENSG00000154133	0.05	0.08	0.08	0.23	0.45	0.32	2.11747	0.00145115	0.0103578
ABI3BP	ENSG00000154175	0.44	0.44	0.47	1.85	2.02	1.77	2.10663	4.00205e-22	3.34817e-20
novel.19703	-	0.48	0.41	0.54	2.14	1.56	2.19	2.10259	4.48027e-17	2.66519e-15
PPP4R4	ENSG00000119698	0.85	0.89	0.71	3.39	2.76	4.74	2.09479	2.76602e-21	2.2085e-19
KIRREL3	ENSG00000149571	0.11	0.14	0.06	0.41	0.4	0.41	2.08558	6.38036e-05	0.000684976
ERRFI1	ENSG00000116285	11.4	9.9	9.22	36.69	42.74	45.89	2.07834	2.4065e-80	1.32985e-77
CYP27A1	ENSG00000135929	0.13	0.14	0.14	0.43	0.74	0.55	2.07731	0.00115383	0.00851045
CEACAM1	ENSG00000079385	0.14	0.22	0.19	0.57	0.59	1.07	2.0721	7.29162e-06	9.75888e-05
TDO2	ENSG00000151790	0.22	0.25	0.23	0.77	0.76	1.15	2.06994	0.000175004	0.00167727
CMPK2	ENSG00000134326	0.21	0.27	0.2	0.59	0.79	1.13	2.06264	2.40973e-06	3.58371e-05
PLEKHG6	ENSG00000008323	0.09	0.09	0.03	0.32	0.2	0.3	2.05706	0.00542097	0.032257
BCL3	ENSG00000069399	5.12	5.69	6.2	23.76	22.8	20.51	2.05422	1.90914e-37	3.31323e-35
PLAUR	ENSG00000011422	3.7	3.92	3.32	14.97	15.39	17.74	2.04579	1.21577e-34	1.79788e-32
ETV7	ENSG00000010030	0.16	0.27	0.17	0.73	0.99	0.46	2.04485	0.00167814	0.0118015
PLA2G4C	ENSG00000105499	1.36	1.61	1.2	5.2	5.66	5.85	2.04292	1.12515e-25	1.18729e-23
ACP5	ENSG00000102575	0.45	0.59	0.24	1.28	1.78	1.46	2.02911	1.366e-05	0.000172073
DDIT3	ENSG00000175197	23.71	25.14	22.49	89.6	113.03	71.99	2.02133	2.63435e-31	3.56895e-29
IGF2	ENSG00000167244	13.76	13.44	13.96	63.3	58.64	36.51	2.01875	1.80256e-12	6.79567e-11
NLRC3	ENSG00000167984	27.22	17.47	26.45	72.05	99.62	105.7	2.01411	1.16688e-37	2.05909e-35
MT1E	ENSG00000169715	65.78	89.94	65.81	210.67	264.87	305.28	2.00383	2.07636e-32	2.92628e-30
BHLHE40	ENSG00000134107	5.16	6.3	5.69	21.61	25.61	18.05	1.99676	3.69344e-38	6.74422e-36
CEBPB	ENSG00000172216	6.08	4.8	2.55	20.42	19.64	10.88	1.99128	1.29282e-05	0.000163444
PRRG4	ENSG00000135378	0.14	0.3	0.19	0.5	0.85	1.06	1.98997	1.83726e-05	0.000226015
NNMT	ENSG00000166741	4.93	4.7	4.34	16.58	16.58	19.83	1.98568	7.49519e-47	1.6395e-44
BACE2	ENSG00000182240	0.09	0.17	0.2	0.6	0.75	0.66	1.97817	4.36816e-05	0.000492098
ADM	ENSG00000148926	3.27	3.89	3.22	11.57	14.01	13.23	1.97021	2.64477e-28	3.17357e-26
GP1BA	ENSG00000185245	0.47	0.4	0.53	2.18	1.4	1.65	1.9687	5.94278e-09	1.38351e-07
TRPV2	ENSG00000187688	0.44	0.4	0.36	1.33	1.13	1.78	1.96696	9.09961e-09	2.07699e-07
CRISPLD2	ENSG00000103196	1.07	1.35	0.65	2.66	3.02	3.71	1.96297	2.12704e-21	1.7048e-19
SLC39A8	ENSG00000138821	4.38	3.86	4.34	12.53	15.21	18.86	1.95352	1.15968e-46	2.51052e-44
P3H2	ENSG00000090530	0.58	0.85	0.54	2.33	2.15	3.01	1.95308	2.14386e-15	1.10071e-13
MLKL	ENSG00000168404	1.02	0.99	1.03	3.24	3.6	4.23	1.95297	9.52936e-18	6.00922e-16
C1QTNF1	ENSG00000173918	9.13	9.13	7.99	31.67	32.35	32.91	1.94892	6.71347e-72	3.204e-69
CBLN3	ENSG00000139899	0.85	0.82	0.64	2.78	2.7	2.99	1.93886	2.9404e-14	1.32786e-12
Rpl35	-	0.17	0.23	0.31	0.73	1.09	0.76	1.93512	0.00341966	0.0219132
SLC12A8	ENSG00000221955	0.15	0.3	0.16	0.76	0.62	0.84	1.93234	3.65699e-06	5.22403e-05
ARHGAP9	ENSG00000123329	0.37	0.52	0.55	1.59	1.75	1.8	1.92429	1.33755e-09	3.36373e-08
ATF3	ENSG00000162772	0.89	1.26	0.96	3.92	3.68	3.5	1.91605	1.26956e-13	5.45136e-12
STC2	ENSG00000113739	1.42	1.34	1.46	5.16	5.29	4.8	1.91536	2.17792e-36	3.60112e-34
GBP2	ENSG00000162645	3.04	3.66	3.93	12.95	11.41	13.84	1.91018	6.62242e-44	1.39064e-41
FGF18	ENSG00000156427	0.21	0.2	0.16	0.67	0.56	0.8	1.90574	0.000625544	0.00503133
SQOR	ENSG00000137767	0.37	0.64	0.46	1.73	1.68	1.85	1.90393	1.17782e-06	1.8723e-05
IFI35	ENSG00000068079	2.89	3.61	2.45	9.41	11.55	10.52	1.89036	1.02315e-17	6.43265e-16
HTR2A	ENSG00000102468	0.57	0.4	0.55	1.52	1.73	2.18	1.88991	1.70071e-16	9.60032e-15
NR0B1	ENSG00000169297	0.37	0.32	0.32	1.23	1.13	1.2	1.8803	2.29483e-05	0.000277268
FOSL1	ENSG00000175592	9.51	7.81	8.99	31.53	36.62	23.37	1.87614	1.44847e-25	1.49835e-23
BDNF	ENSG00000176697	2.22	2.68	2.29	7.62	7.94	9.87	1.86352	2.99163e-38	5.5594e-36
CLDN11	ENSG00000013297	0.3	0.29	0.33	1.07	0.96	1.04	1.86064	9.09594e-07	1.47267e-05
EPHA4	ENSG00000116106	0.06	0.02	0.03	0.08	0.12	0.18	1.85774	0.00885946	0.04841
MGLL	ENSG00000074416	0.95	0.97	0.66	3.18	3	2.7	1.85365	6.1566e-19	4.33834e-17
SYNJ2	ENSG00000078269	2.35	3.54	2.55	11.94	11.11	12.48	1.85285	5.45135e-55	1.56812e-52
MLPH	ENSG00000115648	10.02	11.66	9.27	29.75	37.17	39.69	1.85172	4.25889e-53	1.14657e-50
CCN3	ENSG00000136999	0.26	0.19	0.28	0.64	1.01	0.88	1.84785	4.60818e-05	0.000515604
ABI3	ENSG00000108798	0.49	0.45	0.55	1.89	1.94	1.52	1.84776	1.60109e-06	2.4758e-05
RIPOR2	ENSG00000111913	0.1	0.07	0.06	0.25	0.23	0.27	1.84519	0.00448266	0.0275077
IL4I1	ENSG00000104951	2.65	2.34	2.47	12.95	14.9	12.71	1.84003	1.56989e-28	1.91663e-26
CA12	ENSG00000074410	4.38	5.11	4.17	13.55	16.89	15.82	1.83918	4.43008e-49	1.05713e-46
HERPUD1	ENSG00000051108	12.18	14.25	11.3	34.13	52.62	42.5	1.83803	3.38075e-38	6.22739e-36
EFCAB6	ENSG00000186976	0.8	1.07	0.95	2.58	3.19	4.18	1.82225	1.54884e-25	1.59432e-23
NLRP3	ENSG00000162711	0.15	0.11	0.14	0.5	0.39	0.43	1.81313	0.000176466	0.00169052
IL4R	ENSG00000077238	2.96	3.28	2.63	9.5	11.11	9.29	1.80942	5.7036e-35	8.74233e-33
CD34	ENSG00000174059	1.05	1.07	0.7	3.06	2.85	3.5	1.80651	1.71938e-14	7.97025e-13
CEMIP	ENSG00000103888	7.41	8.79	6.55	23.37	25.62	27.33	1.80491	5.43744e-59	1.8124e-56
ACSS1	ENSG00000154930	0.12	0.14	0.12	0.39	0.44	0.38	1.7996	0.000533611	0.00439768
RHBDF2	ENSG00000129667	8.13	8.77	7.73	25.92	30.15	26.15	1.79629	1.01711e-53	2.77379e-51
EGLN3	ENSG00000129521	0.19	0.11	0.14	0.4	0.59	0.49	1.79568	0.00122187	0.00895878
CALCB	ENSG00000175868	0.54	0.66	0.55	2.07	2.28	1.31	1.79553	0.000456923	0.00384105
ABCA6	ENSG00000154262	0.15	0.16	0.16	0.44	0.45	0.63	1.78823	1.47081e-06	2.29462e-05
GIMAP2	ENSG00000106560	1.9	2	0.95	3.94	4.41	7.57	1.76835	5.25583e-09	1.2373e-07
CDH23	ENSG00000107736	0.12	0.18	0.09	0.27	0.27	0.25	1.7659	0.00150785	0.0107333
IFIH1	ENSG00000115267	1.37	1.36	1.45	3.93	4.11	5.61	1.75668	1.09125e-21	8.84758e-20
SLC7A11	ENSG00000151012	0.8	0.67	0.76	2.25	2.47	2.47	1.75203	2.56136e-28	3.09115e-26
INS-IGF2	ENSG00000129965	6.77	6.45	7.4	24.19	24.95	15.41	1.71751	7.72728e-24	7.17987e-22
SOCS3	ENSG00000184557	2.34	2.57	2.24	6.96	6.92	8.36	1.71674	3.10417e-26	3.34279e-24
SLC18A2	ENSG00000165646	0.13	0.1	0.08	0.27	0.33	0.35	1.70642	0.00221504	0.0150189
TNFRSF11B	ENSG00000164761	1.64	1.69	1.58	4.24	5.57	5.55	1.70234	7.73785e-16	4.13453e-14
GEM	ENSG00000164949	6.39	5.97	4.94	16.17	17.91	19.74	1.68776	2.92704e-35	4.58694e-33
MICALL2	ENSG00000164877	3.01	3.55	2.25	8.77	9.35	9.56	1.68736	1.40142e-26	1.55706e-24
CD44	ENSG00000026508	9.85	11.62	9.62	27.7	33.53	33.52	1.68325	4.17477e-65	1.75332e-62
SH3RF2	ENSG00000156463	0.6	0.86	0.74	1.96	2.12	2.46	1.6747	6.41658e-15	3.15555e-13
TAPBP	ENSG00000231925	9.85	9.35	7.61	25.14	28.32	25.19	1.67007	3.86896e-41	7.65949e-39
BATF2	ENSG00000168062	0.3	0.42	0.36	0.97	1.04	1.26	1.65221	8.31078e-05	0.000864379
GPRC5A	ENSG00000013588	0.17	0.24	0.18	0.54	0.5	0.73	1.65179	2.20202e-07	4.00349e-06
SERPINB8	ENSG00000166401	1.24	1.17	1.37	3.66	3.92	4.14	1.65103	4.00216e-18	2.6019e-16
KCNJ2	ENSG00000123700	0.38	0.31	0.22	0.67	0.86	1.2	1.65037	8.29357e-08	1.61705e-06
SOD3	ENSG00000109610	45.7	43.89	36.47	148.24	129.67	91.71	1.64538	6.11624e-22	5.09663e-20
IFIT3	ENSG00000119917	1.61	2.56	1.63	4.33	5.86	7.27	1.64463	1.58811e-13	6.75076e-12
HS3ST3A1	ENSG00000153976	1.19	1.02	1.03	2.51	3.56	3.58	1.64252	2.54669e-17	1.55912e-15
PLLP	ENSG00000102934	0.44	0.25	0.38	0.75	1.28	1.15	1.64007	0.00177684	0.0124042
HTR1D	ENSG00000179546	0.33	0.28	0.27	0.86	0.92	0.83	1.63857	2.6975e-05	0.00032057
novel.19945	-	0.32	0.54	0.37	0.9	1.08	1.73	1.63437	3.5722e-06	5.11682e-05
CX3CL1	ENSG00000006210	3.77	4.73	3.97	11.75	13.29	11.94	1.63282	1.00961e-31	1.3948e-29
KIRREL2	ENSG00000126259	0.39	0.42	0.66	1.55	1.35	1.36	1.63116	5.3681e-07	9.09071e-06
P4HA2	ENSG00000072682	4.77	5.61	4.6	13.09	14.56	16.49	1.62733	3.48599e-43	7.24776e-41
VEGFA	ENSG00000112715	24.37	23.57	21.8	63.8	72.62	66.53	1.62337	3.46835e-51	8.99159e-49
CLDN1	ENSG00000163347	1.19	1.13	1.34	3.74	3.52	3.51	1.62197	1.18556e-16	6.82072e-15
ASCC1	ENSG00000138303	0.49	0.44	0.5	1.09	1.48	1.71	1.62169	2.33346e-11	7.69235e-10
FLT1	ENSG00000102755	0.47	0.55	0.6	1.27	1.56	1.6	1.61941	5.02203e-12	1.78138e-10
PRG4	ENSG00000116690	0.11	0.12	0.19	0.4	0.53	0.35	1.61354	0.000319568	0.00284107
RENBP	ENSG00000102032	0.89	1.42	0.87	2.75	4.04	2.4	1.61289	8.75631e-06	0.000115644
IFI6	ENSG00000126709	11.67	10.11	9.15	28.52	23.6	37.19	1.60417	5.92621e-18	3.80564e-16
C16orf89	ENSG00000153446	0.84	0.77	0.87	2.38	2.34	2.52	1.60061	1.39763e-18	9.40666e-17
PTGS1	ENSG00000095303	2.99	3.12	2.94	7.9	9.55	8.81	1.59424	4.05799e-36	6.65732e-34
RBM47	ENSG00000163694	0.53	0.81	0.51	1.59	1.69	2.02	1.58993	2.01054e-12	7.53915e-11
ADGRE5	ENSG00000123146	4.16	4.5	3.51	10.36	13.12	11.78	1.589	1.12028e-29	1.41715e-27
FAP	ENSG00000078098	8.08	7.95	9.78	19.96	24.64	28.83	1.57287	4.02236e-32	5.63103e-30
SQSTM1	ENSG00000161011	53.96	55.95	47.87	138.02	161.43	166.86	1.56899	5.06035e-63	2.04351e-60
CADPS2	ENSG00000081803	0.14	0.19	0.2	0.32	0.6	0.66	1.56831	0.000119366	0.00119417
SCN1B	ENSG00000105711	0.35	0.35	0.45	1.28	1.4	1.6	1.56268	3.45358e-05	0.000400452
SELPLG	ENSG00000110876	1.12	0.92	0.63	2.34	2.48	2.45	1.5565	1.20759e-09	3.05521e-08
NPAS2	ENSG00000170485	14.76	15.6	13.69	37.63	45.12	41.76	1.5491	5.89801e-50	1.44014e-47
HOTS	-	3.23	3.79	3.39	12.71	9.1	6.9	1.54498	2.06516e-14	9.46861e-13
MYCT1	ENSG00000120279	2.46	3.98	3.17	7.29	7.5	9.64	1.54242	1.49796e-15	7.8054e-14
PLD1	ENSG00000075651	1.86	1.77	1.77	4.12	4.77	5.97	1.54161	3.73291e-23	3.36426e-21
NXPH4	ENSG00000182379	0.4	0.47	0.28	1.03	1.31	0.66	1.54145	0.00162132	0.0114788
TFPI2	ENSG00000105825	1.48	1.35	1.53	3.5	4.22	4.4	1.53433	3.63676e-12	1.30958e-10
TNFSF18	ENSG00000120337	2.32	1.88	2.81	6.24	5.88	7.07	1.52986	1.12951e-05	0.000145157
ADGRE1	ENSG00000174837	1.32	1.62	1.31	3.86	3.37	4.63	1.52967	7.76337e-13	3.04716e-11
B2M	ENSG00000166710	240.61	234.23	233.93	686.23	630.91	609.47	1.52881	1.63506e-37	2.86122e-35
ESM1	ENSG00000164283	5.35	5.09	3.66	11.52	13.05	11.87	1.52229	1.06743e-18	7.3013e-17
ERAP2	ENSG00000164308	7.72	7.04	7.86	18.04	19.42	24.28	1.5194	6.19256e-37	1.05722e-34
FILIP1L	ENSG00000168386	11.71	8.75	10.72	27.16	30.49	27.73	1.51373	1.29629e-31	1.77913e-29
C4B	ENSG00000224389	0.31	0.2	0.33	0.83	0.56	0.9	1.51185	3.20183e-06	4.62415e-05
NPIPA7	ENSG00000214967	1.07	0.58	1.78	2.72	4.2	2.4	1.50798	0.000446471	0.00376221
CYP1A1	ENSG00000140465	0.24	0.27	0.26	0.55	0.65	0.9	1.50656	0.000870006	0.00671067
EVA1A	ENSG00000115363	17.82	16.03	15.48	40.19	43.13	50.71	1.50613	6.92076e-43	1.42479e-40
TIGD1	ENSG00000221944	2.53	1.72	2.22	5.79	5.92	5.92	1.50613	5.11808e-27	5.7473e-25
UTY	ENSG00000183878	0.47	0.9	0.82	1.77	2.06	2.07	1.50455	0.00425452	0.0263775
NFKBIE	ENSG00000146232	5.98	5.81	4.2	12.76	15.46	15.07	1.50354	1.33625e-23	1.22533e-21
TAP1	ENSG00000168394	1.11	1.16	0.88	2.54	2.86	3.13	1.5028	1.48989e-10	4.33431e-09
LOC112267876	-	579.25	545.83	535.19	1546.24	1632.36	1067.11	1.49843	3.69473e-07	6.39091e-06
MMP10	ENSG00000166670	0.91	0.74	0.59	1.92	2.05	2.06	1.49828	9.39408e-06	0.000123061
LRIG1	ENSG00000144749	0.61	0.77	0.8	1.64	1.92	1.95	1.49763	1.59146e-12	6.03231e-11
IFITM3	ENSG00000142089	278.36	276.74	261.17	883.65	685.65	492.08	1.49624	4.74001e-05	0.00052832
IL15	ENSG00000164136	0.42	0.58	0.44	1.06	1.24	1.52	1.49562	2.66085e-05	0.000316752
LPAR1	ENSG00000198121	11.15	11.38	12.57	26.56	32.26	38.66	1.49352	9.09059e-35	1.36352e-32
PLAU	ENSG00000122861	18.92	21.12	14.76	41.13	49.69	57.02	1.49217	4.42211e-31	5.91464e-29
HLA-C	ENSG00000204525	89.65	91.71	81.39	233.4	238.7	229.72	1.49106	1.68298e-50	4.20726e-48
AQP10	ENSG00000143595	0.5	0.57	0.25	1.1	1.19	1.23	1.48861	0.000715626	0.00566514
RND1	ENSG00000172602	0.71	0.33	0.78	1.45	1.71	1.75	1.48787	0.000291895	0.00263975
DDX60	ENSG00000137628	1.4	1.36	1.77	3.24	3.96	4.95	1.48477	5.00482e-17	2.96045e-15
ELFN1	ENSG00000225968	6.57	6.03	5.3	17.71	20.76	10.82	1.4829	2.7088e-15	1.37719e-13
TNIP1	ENSG00000145901	32.8	35.5	28.23	87.38	93.12	85.79	1.48062	1.36527e-47	3.11623e-45
ASS1	ENSG00000130707	1.85	2.45	2.1	5.41	5.03	6.63	1.47088	4.77837e-10	1.28973e-08
ECSCR	ENSG00000249751	0.7	0.53	0.56	1.63	1.42	1.62	1.46636	0.0054436	0.0323728
STAT5A	ENSG00000126561	1.39	1.56	1.29	3.2	3.98	3.96	1.46539	1.18903e-17	7.45329e-16
ALDH1L2	ENSG00000136010	1.79	1.85	2.44	4.71	5.85	5.39	1.46351	5.22274e-21	4.10758e-19
FTH1	ENSG00000167996	921.17	1012.74	826.97	2263.87	2429.37	2512.66	1.45943	3.85478e-57	1.17314e-54
MT1X	ENSG00000187193	40.93	42.59	35.83	77.4	107.82	104.27	1.45793	2.61156e-11	8.53971e-10
RAC2	ENSG00000128340	7.44	9.52	6.71	22.24	20.51	18.58	1.45672	1.70184e-17	1.06044e-15
SMOX	ENSG00000088826	3.1	2.89	2.62	7.41	7.62	7.54	1.45377	2.52794e-17	1.55217e-15
RILP	ENSG00000167705	0.43	0.78	0.45	1.82	1.28	1.19	1.44751	0.0013698	0.0099075
CBR3	ENSG00000159231	1.5	1.92	2.05	3.75	4.51	5.94	1.44588	7.98536e-06	0.000106129
VASH2	ENSG00000143494	4.51	3.32	4.3	9.09	10.54	11.95	1.44394	2.06655e-24	1.99979e-22
ZMAT4	ENSG00000165061	0.54	0.31	0.35	0.93	1.15	0.97	1.43471	1.18018e-05	0.000150838
GDF10	ENSG00000266524	0.56	0.47	0.37	1.19	1.37	1.01	1.43399	4.37598e-05	0.000492555
HAS3	ENSG00000103044	1.18	1.36	0.96	2.81	3.1	3.22	1.43385	2.50932e-14	1.14177e-12
B4GALT1	ENSG00000086062	17.01	16.4	15.73	38.24	41.36	49.15	1.43147	9.9555e-48	2.32284e-45
GBP5	ENSG00000154451	0.24	0.21	0.22	0.56	0.64	0.44	1.42898	0.000379296	0.00327906
CDX1	ENSG00000113722	1.78	1.71	1.28	4.21	4.58	3.27	1.42275	1.08327e-07	2.07401e-06
novel.1652	-	4.86	3.5	4.88	11.92	12.16	11.01	1.42032	1.571e-13	6.69156e-12
AKNA	ENSG00000106948	1.98	2.38	2.3	5.34	7	4.57	1.41234	7.45882e-16	3.99561e-14
BHLHA15	ENSG00000180535	0.37	0.39	0.19	0.67	1.27	0.47	1.41108	0.00160264	0.0113504
MSX1	ENSG00000163132	0.69	0.84	0.58	1.6	1.86	1.88	1.4081	2.53351e-05	0.000302968
TLCD1	ENSG00000160606	4.45	4.91	4.5	12.53	12.2	10.3	1.40749	1.32229e-10	3.89982e-09
KRT86	ENSG00000170442	0.12	0.21	0.11	0.53	0.52	0.29	1.40588	0.00406051	0.0253694
OPTN	ENSG00000123240	23.27	23.81	21.91	55.68	60.7	60.98	1.40392	3.08989e-49	7.458e-47
SLC39A14	ENSG00000104635	15	14.45	12.35	29.02	37.75	39.27	1.40265	8.9178e-35	1.34723e-32
FGD6	ENSG00000180263	2.41	2.14	2.69	5.71	6.58	6.56	1.40069	4.23429e-28	5.05204e-26
ST8SIA5	ENSG00000101638	0.6	0.7	0.64	1.44	1.19	1.47	1.39656	4.41506e-10	1.20093e-08
novel.7502	-	0.94	1.04	0.63	2.46	1.93	2.1	1.39245	2.64058e-12	9.76224e-11
HRH1	ENSG00000196639	1.31	1.23	1.16	2.75	3.16	3.5	1.39182	1.27658e-15	6.70171e-14
OSGIN1	ENSG00000140961	0.97	0.87	0.98	2.86	2.27	1.85	1.39119	1.18434e-05	0.000151277
ITGA1	ENSG00000213949	13.39	11.87	14.46	28.29	33.03	35.49	1.3898	4.06554e-38	7.29677e-36
IFITM1	ENSG00000185885	50.99	52.87	46.89	147.78	120.08	94.29	1.38664	1.42736e-12	5.43976e-11
ITGA2	ENSG00000164171	18.27	17.54	19.75	38.93	45.25	56.29	1.38611	4.87251e-33	7.1054e-31
ISG15	ENSG00000187608	8.65	11.19	5.23	16.59	17.42	27.79	1.38385	7.68307e-08	1.50923e-06
PHF11	ENSG00000136147	2.04	2.38	1.8	4.82	5.46	5.24	1.38176	4.67542e-08	9.60657e-07
SPSB1	ENSG00000171621	1.72	2.24	1.48	4.4	4.29	4.9	1.38071	2.4626e-13	1.02198e-11
BEST1	ENSG00000167995	0.68	0.76	1	1.85	1.98	1.83	1.37993	5.85504e-09	1.3646e-07
STEAP2	ENSG00000157214	3.44	3.37	3.87	7.02	8.11	11.88	1.37312	2.56108e-19	1.84178e-17
DEPP1	ENSG00000165507	0.95	0.98	0.95	2.41	1.96	2.79	1.36959	1.06277e-06	1.7049e-05
GREM1	ENSG00000166923	16.01	11.03	13.33	31.84	34.75	32.61	1.36294	6.22781e-26	6.60494e-24
NRROS	ENSG00000174004	0.41	0.45	0.23	0.81	0.95	0.9	1.36004	0.00077573	0.00606687
JUNB	ENSG00000171223	34.73	32.83	30.4	77.37	85.98	74.26	1.35082	4.0778e-32	5.67085e-30
PDGFA	ENSG00000197461	2.91	2.7	2.67	6.8	6.71	6.42	1.34509	4.48959e-15	2.23405e-13
ASNS	ENSG00000070669	38.4	34.03	40.68	88.11	91.28	97	1.34326	6.24501e-41	1.21425e-38
FICD	ENSG00000198855	1.93	2.29	1.88	4.11	6.1	4.56	1.33793	3.14284e-12	1.14379e-10
DNAJB9	ENSG00000128590	10.47	8.75	9.59	18.45	28.99	22.33	1.3377	8.08519e-18	5.12933e-16
CASP4	ENSG00000196954	6.33	7.03	7.79	16.5	17.89	16.4	1.3317	6.27754e-15	3.09441e-13
SLC7A5	ENSG00000103257	18.25	20.06	15.63	44.23	46.7	38.68	1.33121	3.46145e-27	3.95038e-25
novel.18112	-	0.38	0.73	0.56	1.78	1.58	0.57	1.32976	0.00437901	0.026992
HERC5	ENSG00000138646	1.73	1.57	1.73	3.64	3.83	4.7	1.3276	4.89814e-14	2.18378e-12
COL15A1	ENSG00000204291	0.35	0.3	0.24	0.61	0.82	0.71	1.32432	2.02484e-05	0.000247207
ARL4C	ENSG00000188042	10.08	9.94	9.91	19.35	23.18	29.61	1.31936	4.02724e-26	4.31469e-24
DDIT4	ENSG00000168209	20.45	25.4	19.43	55.66	52.66	45.62	1.31735	1.69753e-20	1.30097e-18
ITGA5	ENSG00000161638	12.65	13.53	10.51	26.27	32.09	32.64	1.31423	2.42552e-27	2.81401e-25
ABCC3	ENSG00000108846	12.35	13.42	12.23	28.19	31.91	31.22	1.314	2.42716e-41	4.8541e-39
PSMB8	ENSG00000204264	0.89	1.13	0.83	2.26	1.98	2.64	1.30188	0.000946771	0.00719446
CCDC71L	ENSG00000253276	8.24	6.49	7.94	15.84	18.31	19.09	1.28597	1.32715e-27	1.55692e-25
novel.19944	-	8.99	6.9	10.05	20.19	21.49	18.63	1.2831	1.12784e-15	5.96562e-14
NTM	ENSG00000182667	0.45	0.89	0.59	1.42	1.1	1.19	1.2801	2.58843e-05	0.000309183
COL13A1	ENSG00000197467	1.32	1.72	1.53	3.94	3.71	3.14	1.27986	1.8118e-08	3.95488e-07
TCIM	ENSG00000176907	14.96	13.52	14.46	36.44	32.29	30.13	1.27868	6.54106e-20	4.87077e-18
IGFBP7	ENSG00000163453	0.63	0.8	0.67	1.77	1.49	1.63	1.27687	0.00207076	0.0142243
CFAP43	ENSG00000197748	0.11	0.22	0.12	0.29	0.46	0.26	1.27514	0.00835219	0.0461668
C1RL	ENSG00000139178	1.48	1.73	1.64	2.95	3.76	4.16	1.27454	1.68169e-10	4.87086e-09
ODF3B	ENSG00000177989	3.09	1.92	1.85	5.44	5.1	4.47	1.27174	0.000301736	0.00271124
RIPK4	ENSG00000183421	0.55	0.45	0.34	0.88	1.04	1.18	1.26947	2.75017e-05	0.000325723
IL27RA	ENSG00000104998	1.97	1.96	1.74	3.96	4.71	4.38	1.26659	2.91733e-12	1.06908e-10
novel.17542	-	1.1	0.6	1.07	1.95	1.58	2.88	1.26615	0.00738715	0.0416997
CNIH3	ENSG00000143786	12.94	11.66	9.95	24.64	25.58	27.65	1.266	2.4176e-26	2.63043e-24
CNTNAP1	ENSG00000108797	15.02	17.28	14.47	36.5	38.97	32.97	1.26196	3.01848e-27	3.48269e-25
IFI16	ENSG00000163565	45.68	43.18	50.23	90.99	102.75	127.33	1.2614	4.07142e-29	5.05892e-27
GPR39	ENSG00000183840	0.39	0.3	0.25	0.62	0.94	0.61	1.26108	0.00483669	0.0293342
COL6A3	ENSG00000163359	3.2	4.18	3.38	7.03	8.5	9.32	1.25486	1.1122e-22	9.6909e-21
JAM2	ENSG00000154721	3.53	3.26	4.28	8.75	8.06	8.93	1.25375	1.31898e-19	9.68437e-18
A4GALT	ENSG00000128274	0.63	0.74	0.84	2.08	1.87	1.15	1.25198	0.00045574	0.00383263
TYMP	ENSG00000025708	0.91	1.2	0.88	3.11	2.26	1.49	1.2503	0.000678791	0.00540536
PHLDA1	ENSG00000139289	20.02	18.68	19.45	41.45	42.35	49.04	1.24765	6.50792e-41	1.25376e-38
IL1R1	ENSG00000115594	2.96	3	3.13	6.59	6.82	7.55	1.24764	3.1344e-23	2.84932e-21
SLC6A9	ENSG00000196517	1.85	2.57	1.76	4.77	5.45	3.91	1.24562	6.00794e-10	1.59495e-08
RNF144B	ENSG00000137393	0.88	0.8	0.73	1.71	1.69	2.08	1.24492	1.07537e-09	2.74717e-08
novel.7504	-	0.25	0.22	0.38	0.65	0.76	0.51	1.24329	0.000717105	0.00567175
PLSCR1	ENSG00000188313	5.14	4.75	5.12	10.95	11.76	11.83	1.24247	1.2372e-12	4.74955e-11
SLC16A3	ENSG00000141526	13	13.94	10.42	28.5	29.86	26.08	1.23863	2.91954e-20	2.21326e-18
novel.19699	-	0.78	0.69	0.73	1.59	1.5	1.85	1.23485	0.00185526	0.0128789
PML	ENSG00000140464	12.01	12.05	9.95	21.33	25.05	24.06	1.23477	1.04853e-29	1.33442e-27
HMOX1	ENSG00000100292	2.56	3.22	3.09	6.37	7.16	6.37	1.23356	6.61933e-09	1.53083e-07
USP18	ENSG00000184979	1.44	2.02	1.64	2.86	3.96	4.87	1.23039	7.50229e-07	1.23561e-05
RASSF8	ENSG00000123094	15.18	12.84	15.87	29.05	33.57	37.34	1.23013	2.89076e-26	3.12903e-24
EPB41L2	ENSG00000079819	0.47	0.54	0.41	1.12	1.09	1	1.22937	7.6263e-06	0.000101744
TAPBPL	ENSG00000139192	5.22	5.74	4.55	11.12	10.38	13.02	1.22861	1.58157e-15	8.21627e-14
NFKB1	ENSG00000109320	10.54	10.89	9.19	20.2	23.8	25.03	1.2281	9.42184e-29	1.16382e-26
HSPA5	ENSG00000044574	174.17	180.26	184.77	344.24	486.37	380.97	1.22774	7.50477e-24	7.03539e-22
KY	ENSG00000174611	0.58	0.8	0.46	1.04	1.46	1.67	1.22758	7.21465e-07	1.1948e-05
HEG1	ENSG00000173706	3.59	4.4	3.76	7.53	9.53	9.43	1.22475	7.68927e-24	7.17631e-22
AMPD3	ENSG00000133805	2.06	1.82	2.09	4.61	4.68	4.22	1.22449	6.58743e-14	2.90608e-12
PCK2	ENSG00000100889	5.58	7.03	4.91	13.21	13.54	12.27	1.22327	1.28527e-14	6.03789e-13
CEMIP2	ENSG00000135048	3.62	4.02	3.74	7.4	7.99	10.15	1.22143	3.19508e-22	2.68374e-20
CXCL16	ENSG00000161921	1.63	1.76	1.27	3.32	3.35	3.51	1.21662	4.7679e-08	9.77746e-07
novel.12575	-	1.47	1.52	1.71	2.93	3.48	4.21	1.21525	3.68566e-12	1.32299e-10
ADORA2A	ENSG00000128271	6.04	5.82	5.62	12.52	13.58	11.75	1.21505	4.33051e-17	2.58342e-15
FAM3C	ENSG00000196937	60.52	55.01	55.05	113.91	123.09	143.06	1.21424	3.77556e-38	6.83473e-36
HAPLN3	ENSG00000140511	2.04	2.5	1.55	4.15	4.37	5.28	1.21215	2.98126e-08	6.31721e-07
SLC43A3	ENSG00000134802	2.45	2.69	2.33	5.65	5.11	5.78	1.21167	3.62971e-12	1.30958e-10
PIEZO1	ENSG00000103335	10.74	11.8	9.5	23.99	27.6	21.4	1.2089	1.61763e-21	1.30148e-19
ERAP1	ENSG00000164307	10.37	11.47	10.85	20.76	25.82	24.18	1.20743	1.24251e-30	1.64098e-28
VEPH1	ENSG00000197415	0.26	0.42	0.42	0.69	0.96	0.83	1.2072	0.00136112	0.00985935
SESN2	ENSG00000130766	2.28	3.05	2.27	5.12	6.37	5.21	1.20097	7.41322e-12	2.59884e-10
COL27A1	ENSG00000196739	1.54	1.78	1.67	3.7	3.69	3.9	1.20007	4.17119e-16	2.28697e-14
PAPSS2	ENSG00000198682	5.03	5.54	4.25	8.87	10.71	13.16	1.19879	4.84848e-17	2.87608e-15
DDO	ENSG00000203797	0.75	1.02	0.66	1.35	1.92	1.98	1.19621	0.000262533	0.00240215
PSTPIP2	ENSG00000152229	2.02	2.26	1.85	3.91	4.18	5.44	1.19523	5.72991e-11	1.79998e-09
NLRC5	ENSG00000140853	0.63	0.79	0.51	1.12	1.49	1.52	1.19483	6.33779e-08	1.27234e-06
EMP1	ENSG00000134531	2.7	2.93	2.52	5.78	6.17	7.19	1.1932	7.4822e-14	3.287e-12
FAM83G	ENSG00000188522	1.4	1.85	1.19	2.75	3.88	3.12	1.19263	5.03894e-10	1.3531e-08
ABCA1	ENSG00000165029	2.21	2.47	2.37	4.15	5.03	6.31	1.18332	2.60517e-18	1.72574e-16
SAT1	ENSG00000130066	5.51	6.92	6.69	12.89	14.87	14.98	1.18229	4.37983e-12	1.56415e-10
ARRDC2	ENSG00000105643	2.57	2.68	2.13	4.48	5.66	5.94	1.18138	8.79989e-11	2.67423e-09
MAP3K5	ENSG00000197442	1.39	1.54	1.45	2.46	3.09	4.17	1.18102	8.96559e-11	2.72064e-09
CNTN3	ENSG00000113805	0.44	0.49	0.48	1.03	0.83	1.27	1.18098	1.07014e-05	0.000138545
DDX58	ENSG00000107201	2.67	1.89	2.71	4.2	5.19	6.66	1.17858	7.49166e-11	2.31349e-09
CABP7	ENSG00000100314	2.62	2.87	2.56	5.86	6.49	5	1.17813	1.51088e-12	5.74762e-11
TRIB3	ENSG00000101255	13.47	14.08	10.58	26.14	32.97	22.93	1.17727	5.2156e-14	2.3106e-12
OSMR	ENSG00000145623	11.97	11.96	11.47	21.18	25.31	30.01	1.17692	7.41653e-27	8.28403e-25
BEND2	ENSG00000177324	1.09	1.69	1.19	2.32	2.08	4.26	1.17644	0.00599222	0.0350503
SECTM1	ENSG00000141574	5.36	5.3	5.31	11.3	12.71	10.5	1.17549	2.61608e-13	1.0814e-11
CPNE7	ENSG00000178773	0.35	0.34	0.31	0.55	0.85	0.7	1.17469	0.00645302	0.0373815
MICB	ENSG00000204516	1.45	2.19	1.85	3.28	3.93	4.71	1.17467	1.26705e-07	2.39917e-06
SLC3A2	ENSG00000168003	18.66	19.39	13.95	36.18	40.44	36.51	1.17452	1.39303e-18	9.40585e-17
NINJ1	ENSG00000131669	20.33	24.36	17.43	42.04	48.11	42.46	1.16929	8.01232e-17	4.67363e-15
INSYN2B	ENSG00000204767	1.17	1.2	1.04	2.04	2.51	2.83	1.16263	2.69992e-11	8.79001e-10
NELL2	ENSG00000184613	0.47	0.45	0.45	0.88	0.87	1.21	1.1612	0.000198963	0.00188482
LGALS3	ENSG00000131981	26.83	32.02	29.83	53.14	63.08	73.33	1.16012	6.03241e-21	4.72666e-19
PARP14	ENSG00000173193	5.86	5.97	6.38	10.33	12.75	16.37	1.15909	9.43749e-19	6.49764e-17
SOCS1	ENSG00000185338	11.75	12.15	7.42	25.56	24.56	14.75	1.15904	5.21935e-07	8.8674e-06
SLC2A3	ENSG00000059804	3.14	2.85	2.86	5.39	6.07	7.57	1.15875	7.86422e-15	3.80509e-13
novel.22175	-	1.9	2.19	2.94	5.44	4.89	4.32	1.15777	0.00164472	0.0116053
STEAP3	ENSG00000115107	3.03	3.48	2.72	6.03	7.39	6.29	1.15699	1.71545e-14	7.96965e-13
RIN2	ENSG00000132669	5.81	6.06	5.65	11.35	12.77	14.43	1.15661	1.32806e-23	1.22315e-21
MMP14	ENSG00000157227	19.21	22.64	18.29	42.26	42.71	43.22	1.15574	1.42876e-27	1.66681e-25
ANK1	ENSG00000029534	3.54	4.61	3.36	7.97	8.51	8.88	1.15394	7.51571e-21	5.84527e-19
UBA7	ENSG00000182179	3.44	4.38	3.06	6.69	8.6	8.04	1.15219	3.79199e-13	1.54918e-11
COL16A1	ENSG00000084636	9.07	10.58	8.3	19.6	21.97	22.3	1.15193	9.22864e-22	7.54055e-20
CRELD2	ENSG00000184164	30.81	29.65	23.11	53.36	71.52	48.94	1.15127	2.23724e-13	9.3772e-12
FKBP11	ENSG00000134285	5.05	4.82	6.06	9.79	12.92	9.62	1.15069	6.17117e-05	0.000664897
SLC2A6	ENSG00000160326	2.61	2.38	2.38	5.11	5.47	4.92	1.14942	4.57637e-10	1.2368e-08
BASP1	ENSG00000176788	9.15	9.02	6.13	19.01	17.61	14.17	1.14929	2.75199e-10	7.73616e-09
NMI	ENSG00000123609	5.53	3.94	4.9	8.32	10.6	11.38	1.14864	2.08076e-08	4.49989e-07
MANF	ENSG00000145050	104.87	100.99	87.12	205.8	238.19	160.33	1.14722	4.52988e-13	1.83635e-11
OLFML2A	ENSG00000185585	8.03	9.12	7.38	16.03	18.92	17.51	1.14654	1.15124e-24	1.12967e-22
BCL6	ENSG00000113916	5.59	5.36	4.54	11.71	11.2	9.95	1.14166	7.09222e-17	4.1717e-15
SAMD9L	ENSG00000177409	4.95	3.83	5.29	8.7	9.94	11.43	1.13488	2.12256e-16	1.18542e-14
IRF7	ENSG00000185507	2.47	2.08	2.49	4.35	5.41	5.07	1.13484	5.89007e-08	1.18928e-06
TAP2	ENSG00000204267	1.89	2.39	1.82	4.21	4.18	4.02	1.1342	2.02748e-10	5.78466e-09
CD274	ENSG00000120217	1.12	1.15	1.24	1.69	2.3	2.82	1.13159	6.90796e-07	1.14854e-05
CDKN2B	ENSG00000147883	0.53	0.41	0.44	0.8	1.11	0.96	1.13059	0.000216437	0.0020281
FMO3	ENSG00000007933	1.14	1.84	0.89	1.87	2.61	3.66	1.13035	0.000281077	0.00255181
FAS	ENSG00000026103	7.37	4.87	7.17	12.33	14.57	15.53	1.12758	2.47436e-14	1.12954e-12
DOCK10	ENSG00000135905	2.73	3.3	2.82	5.03	6.03	7.56	1.12726	7.20025e-16	3.86696e-14
THEMIS2	ENSG00000130775	1.59	1.94	1.75	3.04	4.13	3.74	1.125	2.65324e-06	3.90438e-05
SERPINE1	ENSG00000106366	33.09	33.53	27.54	56.66	71.54	68.62	1.12443	2.37435e-25	2.40865e-23
TLR3	ENSG00000164342	1.02	0.79	0.91	1.54	1.94	2.25	1.12314	9.75197e-09	2.20432e-07
GBP3	ENSG00000117226	4.25	3.84	4.93	7.88	8.95	10.23	1.12247	4.97909e-14	2.21517e-12
COL6A2	ENSG00000142173	78.12	87.7	65.98	149.65	171.46	158.71	1.11999	9.35887e-25	9.22662e-23
PARP12	ENSG00000059378	3.01	2.79	2.57	5.47	5.6	6.39	1.11854	9.98609e-13	3.86896e-11
RTN4RL2	ENSG00000186907	0.77	0.72	0.55	1.51	1.61	1.06	1.11496	0.0015257	0.0108493
MEGF10	ENSG00000145794	0.58	0.52	0.48	1.03	1.05	1.27	1.11393	6.51514e-08	1.30173e-06
ARRDC3	ENSG00000113369	14.78	12.6	17.75	27.47	28.66	38.3	1.11293	4.56185e-15	2.26464e-13
BHLHE41	ENSG00000123095	2	1.8	1.87	3.55	4.24	3.95	1.11092	5.11435e-11	1.62475e-09
GBA	ENSG00000177628	3.45	5.12	5	8.15	9.12	12.01	1.11082	9.70772e-09	2.19906e-07
ST3GAL1	ENSG00000008513	0.15	0.19	0.12	0.24	0.35	0.34	1.10983	0.00393923	0.024759
IFIT1	ENSG00000185745	0.89	1.05	1.04	1.79	2.05	2.37	1.10884	7.50566e-08	1.47856e-06
CHST1	ENSG00000175264	0.62	0.55	0.56	0.8	1.11	1.09	1.10873	0.00178893	0.012469
FAM86C1P	ENSG00000158483	1.18	1.66	1.39	2.36	3.24	3.25	1.10864	1.16287e-08	2.59777e-07
PMAIP1	ENSG00000141682	15.66	12.44	16.1	27.71	29.14	34.43	1.10795	1.28852e-16	7.33266e-15
LPCAT2	ENSG00000087253	20.55	18.52	19.5	42.9	41.36	44.86	1.10715	1.61939e-31	2.20816e-29
ITGB2	ENSG00000160255	1.2	1.06	0.92	1.77	2.65	2.12	1.10644	1.05346e-05	0.000136655
WNT5A	ENSG00000114251	8.35	7.36	8.48	15.62	16.81	19.35	1.10573	3.33543e-27	3.82736e-25
PFKFB3	ENSG00000170525	10.61	13.59	9.58	18.38	22.29	23.93	1.10441	6.93259e-21	5.4118e-19
IFIT2	ENSG00000119922	1.82	1.6	1.9	2.84	3.7	4.5	1.10337	1.89968e-08	4.12955e-07
RAB42	ENSG00000188060	2.23	2.61	2.04	4.28	4.31	5.62	1.09876	1.48959e-07	2.79035e-06
SLC41A2	ENSG00000136052	1.74	1.66	1.8	2.89	3.5	4.17	1.09838	1.08281e-10	3.22523e-09
HLA-A	ENSG00000206503	74.2	64.63	64.7	167.22	138.25	101.86	1.09631	5.64619e-11	1.77758e-09
RASD2	ENSG00000100302	0.78	1.17	0.81	1.68	1.66	2.03	1.09487	1.24252e-05	0.000158036
KLF5	ENSG00000102554	2.47	1.86	2.17	4.29	4.64	4.4	1.09389	2.12199e-09	5.24233e-08
HIF3A	ENSG00000124440	1.04	1.34	1.26	2.07	2.87	1.86	1.09221	9.13226e-08	1.76582e-06
ARHGEF3	ENSG00000163947	3.15	3.19	3.46	5.77	6.62	7.51	1.09148	9.61312e-14	4.16218e-12
UGCG	ENSG00000148154	10.07	8.93	10.17	17.6	18.34	23.68	1.08873	2.55607e-19	1.84178e-17
PID1	ENSG00000153823	0.81	1.1	1.15	2.2	2.42	1.65	1.08651	0.000134869	0.00133026
P4HA3	ENSG00000149380	1.5	1.76	1.59	3.42	3.25	3.37	1.0858	1.82246e-06	2.7975e-05
SLC18A1	ENSG00000036565	5.53	5.34	4.39	10.55	10.16	9.73	1.08429	1.36606e-15	7.15361e-14
DNAJC3	ENSG00000102580	7.58	7.49	6.97	10.94	17.13	16.94	1.08184	9.89771e-15	4.73444e-13
PTX3	ENSG00000163661	40.8	38.81	34.56	71.86	81.51	77.01	1.08147	2.68271e-25	2.70838e-23
UAP1L1	ENSG00000197355	4.48	4.98	4.04	8.76	9.83	9.02	1.08034	2.011e-14	9.26072e-13
PPP1R15A	ENSG00000087074	19.77	21.15	18.74	41.07	45.35	33.41	1.08014	7.67498e-15	3.7221e-13
UPP1	ENSG00000183696	3.06	3.74	2.18	6.35	6.4	5.19	1.07849	1.66363e-05	0.000205739
TSPAN11	ENSG00000110900	13.52	15.65	10.6	24.23	26.53	28.25	1.0769	4.29806e-23	3.83387e-21
NFE2L3	ENSG00000050344	12.2	10.32	13.11	21.93	23.56	27.05	1.07625	1.31961e-18	8.93888e-17
ITGA11	ENSG00000137809	13.64	15	12.51	26.57	29.95	26.65	1.07539	1.37362e-25	1.42795e-23
FOSL2	ENSG00000075426	2.89	2.94	2.65	5.46	6.36	5.25	1.07514	7.88051e-16	4.20007e-14
UST	ENSG00000111962	1.96	2.08	1.63	3.45	3.66	4.51	1.07426	9.05249e-11	2.74305e-09
PAPPA	ENSG00000182752	3.54	3.61	3.73	6.39	8.18	7.86	1.07145	9.04905e-20	6.71452e-18
CDH13	ENSG00000140945	8.94	10.23	8.47	15.08	18.22	21.75	1.06998	2.64988e-18	1.74984e-16
SDF2L1	ENSG00000128228	23.89	27.61	17.35	42.15	53.86	37.96	1.06776	1.70944e-08	3.73922e-07
novel.18111	-	0.75	0.81	0.64	1.08	2.02	1.31	1.06735	0.00213434	0.0145753
ABCC8	ENSG00000006071	0.45	0.62	0.47	0.89	1.21	1.11	1.06663	4.80489e-05	0.000534417
SLC1A4	ENSG00000115902	3.85	3.82	3.03	6.72	7.81	6.71	1.06581	2.37245e-13	9.90438e-12
MYO1D	ENSG00000176658	39.28	37.96	31.94	64.16	76.28	80.84	1.0654	2.00516e-25	2.044e-23
PRRX1	ENSG00000116132	117.64	101.65	136.45	211.97	235.75	260.68	1.06497	1.5335e-19	1.11813e-17
TMEM35B	ENSG00000243749	17.58	13.72	18.26	28.96	32.96	37.03	1.06463	4.4754e-11	1.42392e-09
CARD16	ENSG00000204397	2.81	2.35	2.2	4.51	4.38	5.14	1.06412	0.00261032	0.017286
TMEM51	ENSG00000171729	8.87	10.33	8.23	18.05	18.55	17.33	1.06305	2.02839e-14	9.32037e-13
CAMK1G	ENSG00000008118	4.61	5.21	4.19	8.43	9	10.61	1.06203	6.2896e-13	2.50143e-11
WARS1	ENSG00000140105	40.92	44.12	34.36	74.65	86.41	75.88	1.06011	1.22096e-20	9.42605e-19
SP100	ENSG00000067066	10.87	10.38	11.82	15.96	20.09	26.83	1.05866	2.3868e-15	1.21948e-13
PDGFC	ENSG00000145431	12.19	11.76	12.14	19.24	22.98	31.73	1.0571	1.25561e-14	5.92505e-13
PDIA4	ENSG00000155660	137.19	140.76	119.49	228.83	312.7	248.17	1.05615	9.64613e-19	6.61958e-17
SP140	ENSG00000079263	2.82	1.85	1.28	3.52	4.48	4.76	1.05582	0.000288953	0.00261766
DHRSX	ENSG00000169084	1.26	1.51	0.83	1.96	2.02	3.22	1.05471	0.000130058	0.00128946
NCEH1	ENSG00000144959	1.53	1.46	1.68	3.15	2.99	3.6	1.05406	9.87553e-10	2.5259e-08
RUNX1	ENSG00000159216	6.09	5.31	6.29	12.03	12.09	11.24	1.05376	1.14046e-18	7.77552e-17
PTGIS	ENSG00000124212	3.01	3.32	2.96	5.6	6.69	6.2	1.05298	4.46656e-16	2.43619e-14
SDCBP	ENSG00000137575	33.52	32.2	34.7	57.99	62.69	80.22	1.05263	2.97411e-21	2.36565e-19
ERVK-7	-	5.5	6.64	4.23	9.09	10.14	12.18	1.05085	1.2554e-14	5.92505e-13
MTHFD2	ENSG00000065911	29.46	33.28	28.73	49.99	61.45	71.96	1.05052	1.36782e-24	1.33595e-22
FST	ENSG00000134363	3.78	3.6	3.46	6.7	7.37	7.64	1.04831	1.21815e-10	3.60789e-09
ID4	ENSG00000172201	0.71	0.31	0.23	0.74	0.83	0.89	1.04821	0.0058331	0.0342723
HLA-E	ENSG00000204592	5.41	5.92	5.18	9.86	11.1	11.82	1.04814	6.53033e-15	3.19651e-13
FLT3LG	ENSG00000090554	4.81	5.42	4.24	10.67	10.73	7.74	1.04656	1.50107e-05	0.000187624
TMC6	ENSG00000141524	0.42	0.63	0.46	1.07	1.1	0.75	1.04584	0.00108174	0.00805225
DDR1	ENSG00000204580	7.68	7.84	6.15	13.62	14.44	14.75	1.04489	2.23574e-18	1.4857e-16
novel.9187	-	1.27	1.51	1.17	2.26	2.5	3.03	1.04091	3.46928e-08	7.27692e-07
ADAMTS4	ENSG00000158859	2.12	2.41	1.9	4.31	4.88	4.82	1.04024	4.72743e-13	1.91274e-11
PNKD	ENSG00000127838	43.52	47.52	33.94	47.02	50.82	54.47	1.03999	1.77685e-20	1.3568e-18
TREX1	ENSG00000213689	2.77	2.75	2.22	5.31	3.98	5.87	1.03892	0.000245986	0.00227153
ICAM5	ENSG00000105376	2.88	3.57	2.1	5.87	5.56	5.7	1.03746	1.5768e-08	3.47442e-07
FNDC3B	ENSG00000075420	12.47	14.59	13.11	22.89	29.2	27.68	1.03455	1.36061e-23	1.24223e-21
LURAP1L	ENSG00000153714	0.71	0.7	0.61	0.99	1.39	1.54	1.03304	0.00178909	0.012469
EDEM1	ENSG00000134109	8.08	8.2	6.75	11.55	15.56	18.28	1.03048	1.18593e-14	5.62151e-13
CXCL12	ENSG00000107562	15.77	15.69	14.16	26.65	28.36	33.7	1.02571	6.38089e-19	4.48135e-17
MID1	ENSG00000101871	2.26	2.7	2.38	3.81	4.91	5.56	1.02551	1.09773e-11	3.75429e-10
TSPAN10	ENSG00000182612	1.94	1.64	1.37	3.44	3.29	2.92	1.0254	7.14907e-05	0.000757434
NOTCH1	ENSG00000148400	2.27	2.46	1.97	3.91	4.63	4.48	1.02428	2.71516e-15	1.37719e-13
CYP26B1	ENSG00000003137	0.51	0.44	0.45	0.92	0.7	1.03	1.02352	0.00046924	0.00393985
PIWIL4	ENSG00000134627	0.61	0.46	0.64	0.97	1.14	1.22	1.02034	0.00102092	0.00764837
RRAS	ENSG00000126458	40.58	37.9	33.17	68.55	70.85	74.49	1.01944	6.76191e-18	4.30283e-16
IFI44L	ENSG00000137959	1.51	1.48	2.69	2.92	4.24	4.47	1.01703	1.68189e-07	3.12548e-06
NR4A2	ENSG00000153234	0.45	0.52	0.61	0.84	1.17	0.98	1.01638	0.00178749	0.0124661
MPP4	ENSG00000082126	0.75	0.89	0.86	1.59	1.51	1.7	1.01488	0.00024487	0.00226222
ECM1	ENSG00000143369	25.13	24.63	25.32	50.34	50.48	43.44	1.01311	4.03617e-16	2.21873e-14
FAM186B	ENSG00000135436	0.37	0.62	0.62	0.99	1.12	1.13	1.00796	0.00229455	0.015461
SPATA13	ENSG00000182957	2.02	2.3	1.93	3.5	4.12	4.66	1.00742	5.92676e-13	2.36159e-11
TRIM22	ENSG00000132274	9.2	8.34	8.47	14.15	14.47	21.75	1.00387	3.2454e-12	1.17703e-10
WIPI1	ENSG00000070540	11.88	12.61	10.09	19.63	24	22.37	1.00259	1.51675e-14	7.07781e-13
WNK2	ENSG00000165238	7.1	7.78	6.47	3.34	3.58	3.31	-1.00203	1.92408e-17	1.19537e-15
RASSF2	ENSG00000101265	1.39	1.46	1.28	0.61	0.71	0.66	-1.00228	4.0318e-06	5.72827e-05
SYNPO2	ENSG00000172403	35.22	33.32	37.18	15.47	15.75	17.95	-1.0029	6.91276e-25	6.84722e-23
SPRY1	ENSG00000164056	8.66	6.62	7.01	3.54	3.49	4.08	-1.00308	1.90068e-10	5.45996e-09
KCNQ2	ENSG00000075043	36.57	30.7	19.77	15.34	11.59	10.37	-1.00442	2.6149e-11	8.53971e-10
LAMA1	ENSG00000101680	0.37	0.41	0.37	0.17	0.18	0.2	-1.00694	0.00054956	0.00450437
ABCD2	ENSG00000173208	1.43	1.53	1.76	0.61	0.55	1.13	-1.01086	8.72949e-06	0.000115362
PGBD5	ENSG00000177614	2.24	2.44	2	1.15	0.85	1.19	-1.01162	1.96492e-10	5.62912e-09
novel.9459	-	1.28	1.43	1.06	0.56	0.58	0.65	-1.01163	5.79887e-07	9.77291e-06
CCDC88C	ENSG00000015133	4.51	5.41	4.49	2.29	2.7	2.18	-1.01335	8.05562e-13	3.15597e-11
JPH1	ENSG00000104369	0.52	0.64	0.6	0.19	0.25	0.38	-1.01516	0.00572258	0.0337079
HMGB1	ENSG00000189403	34.91	33.92	44.33	21.78	16.69	14.52	-1.01679	9.72622e-09	2.20087e-07
SESN3	ENSG00000149212	4.49	4	5.19	1.9	2.01	2.62	-1.01948	3.39811e-12	1.22975e-10
SYTL2	ENSG00000137501	9.59	8.3	11.03	3.78	4.52	5.75	-1.02199	2.92739e-12	1.06908e-10
PLCXD3	ENSG00000182836	11.79	10.16	13.02	5.28	5.34	5.99	-1.02471	7.68311e-17	4.50664e-15
RBP1	ENSG00000114115	261.97	305.08	243.68	147.12	116.37	101.48	-1.02545	4.07757e-10	1.11782e-08
E2F2	ENSG00000007968	1.42	1.27	1.07	0.42	0.63	0.73	-1.02784	3.78941e-05	0.000435068
GLB1L2	ENSG00000149328	5.86	6.06	5.37	2.51	2.4	3.05	-1.02919	7.92598e-11	2.42975e-09
MPPED2	ENSG00000066382	2.74	2.98	2.58	1.23	1.49	1.42	-1.03081	6.24146e-06	8.46123e-05
SEMA6A	ENSG00000092421	2.75	3.48	2.95	1.31	1.5	1.58	-1.03166	1.6691e-11	5.59003e-10
BUB1B	ENSG00000156970	17.86	17.39	19.75	8.55	7.53	9.75	-1.03366	1.49943e-16	8.50989e-15
novel.667	-	1.36	1.15	1.33	0.53	0.75	0.52	-1.03399	7.88696e-05	0.000825615
SORBS2	ENSG00000154556	15.81	16.55	16.12	6.94	7.53	7.88	-1.03406	6.07179e-23	5.3348e-21
NMU	ENSG00000109255	7.25	8.58	6.65	3.09	2.96	4.36	-1.03722	0.000368051	0.00319368
LRFN2	ENSG00000156564	3.39	4.05	2.92	1.7	1.76	1.42	-1.03965	1.17199e-07	2.23327e-06
LOC112268350	-	0.91	1.38	1.25	0.42	0.74	0.49	-1.04021	0.00363757	0.0230981
ASIC4	ENSG00000072182	5.04	4.77	4.21	2.21	1.97	2.31	-1.04548	2.2092e-08	4.76293e-07
ADAMTS2	ENSG00000087116	12.12	12.63	10.15	6.08	5.91	5.05	-1.04633	3.55474e-16	1.95921e-14
ENHO	ENSG00000168913	8.54	8.51	6.37	3.63	4.07	2.88	-1.04813	6.07151e-05	0.000656346
BRINP2	ENSG00000198797	21.79	23.43	19.32	9.81	9.87	10.19	-1.05286	1.14464e-22	9.93239e-21
SULF2	ENSG00000196562	26.14	27.78	24.59	12.82	12.07	11	-1.05343	2.49253e-22	2.13636e-20
HECW1	ENSG00000002746	1.65	1.96	1.56	0.77	0.87	0.81	-1.05344	6.58715e-09	1.52675e-07
FUT9	ENSG00000172461	0.48	0.39	0.54	0.18	0.2	0.27	-1.06024	3.86728e-05	0.000441594
SCRT2	ENSG00000215397	3.99	4.02	4.1	2.41	1.69	1.36	-1.06608	1.9229e-06	2.92073e-05
TMSB15A	ENSG00000158164	28.11	25.49	23.3	13.23	8.54	11.96	-1.06955	4.76483e-06	6.6044e-05
STMN4	ENSG00000015592	13.17	13.65	11.41	6.09	5.04	4.6	-1.06976	1.9601e-08	4.25207e-07
ERVFC1-1	-	2.83	3.54	2.97	1.52	1.33	1.4	-1.07319	1.48983e-09	3.73328e-08
ELAVL2	ENSG00000107105	3.52	3.82	4.19	1.9	1.81	2.46	-1.07406	9.25939e-08	1.78547e-06
ZNF730	ENSG00000183850	6.27	5.75	5.65	2.26	3.11	2.87	-1.07641	1.12229e-07	2.14441e-06
IGDCC3	ENSG00000174498	0.69	0.71	0.48	0.29	0.28	0.29	-1.08079	0.00261651	0.0173216
MKI67	ENSG00000148773	26.22	31.41	27.74	12.08	12.69	14.58	-1.0809	5.68994e-25	5.6627e-23
CUX2	ENSG00000111249	4.09	4.25	4.32	1.9	1.96	1.9	-1.08392	1.19757e-15	6.31854e-14
TEX15	ENSG00000133863	1.56	1.28	1.66	0.59	0.69	0.76	-1.09175	2.271e-10	6.42704e-09
NOS1AP	ENSG00000198929	1.27	1.69	1.41	0.6	0.58	0.77	-1.09703	2.64753e-06	3.8987e-05
THBS1	ENSG00000137801	70.36	73.64	57.55	26.97	30.64	32.17	-1.10076	1.41926e-26	1.56858e-24
DCC	ENSG00000187323	0.37	0.41	0.39	0.17	0.17	0.18	-1.10191	0.000150394	0.00146753
TAGLN3	ENSG00000144834	18.11	18.59	14.33	7.61	6.33	8.63	-1.10316	2.82876e-10	7.93073e-09
novel.5272	-	1.74	1.5	1.94	0.43	1.01	0.9	-1.1033	0.00670374	0.0385676
TUBB4A	ENSG00000104833	19.12	18.13	17.79	9.61	7.7	6.93	-1.10733	2.88941e-12	1.06447e-10
PCDHA12	ENSG00000251664	0.98	0.99	0.97	0.18	0.54	0.61	-1.11439	0.000743316	0.0058351
FLRT3	ENSG00000125848	3.08	3.01	2.75	1.05	1.08	1.91	-1.11921	7.31746e-08	1.44825e-06
TUBA4A	ENSG00000127824	1.72	1.6	1.09	0.65	0.56	0.72	-1.11954	0.00335091	0.0215384
CHN2	ENSG00000106069	1.29	1.04	1.03	0.46	0.51	0.62	-1.12527	0.000258117	0.00236587
MMP28	ENSG00000271447	2.29	1.98	1.74	1.22	0.69	0.87	-1.12555	0.0020596	0.0141709
CFAP299	ENSG00000197826	7.24	8.84	10.38	4.61	5	2.91	-1.12647	0.00463954	0.0283132
DAAM2	ENSG00000146122	0.43	0.41	0.33	0.2	0.12	0.18	-1.13036	0.00275735	0.0181852
TMEM121B	ENSG00000183307	1.56	1.86	1.31	0.85	0.52	0.77	-1.1315	2.6448e-06	3.89742e-05
ZNF20	ENSG00000132010	1.73	1.8	1.7	0.6	0.81	0.89	-1.13312	0.00194929	0.0134737
novel.9458	-	1.07	1.48	1.36	0.5	0.62	0.59	-1.13406	0.0004869	0.00407185
ONECUT2	ENSG00000119547	2.11	1.93	2.32	0.86	0.9	1.02	-1.13677	7.73942e-17	4.52702e-15
COL26A1	ENSG00000160963	1.61	2.01	1.49	0.91	0.74	0.55	-1.13948	8.7104e-05	0.000901921
HUNK	ENSG00000142149	3.08	3.22	2.67	1.23	1.26	1.46	-1.13989	4.7978e-12	1.70472e-10
DISP3	ENSG00000204624	3.67	3.71	2.78	1.43	1.48	1.38	-1.14	4.51046e-10	1.22056e-08
SHROOM2	ENSG00000146950	0.45	0.43	0.41	0.17	0.18	0.21	-1.14225	0.00107009	0.00797688
EFR3B	ENSG00000084710	5.72	6.44	5.11	2.4	2.16	2.9	-1.14972	6.08887e-18	3.89818e-16
LPCAT1	ENSG00000153395	20.82	14.74	7.95	4.9	8.03	5.65	-1.15606	0.00546312	0.0324434
novel.8422	-	1.72	1.94	1.67	0.75	0.7	0.85	-1.16245	7.48748e-13	2.9499e-11
MTSS1	ENSG00000170873	3.95	4	4.07	1.6	1.87	1.66	-1.16583	7.2688e-14	3.19995e-12
MYH2	ENSG00000125414	0.59	0.52	0.4	0.29	0.16	0.19	-1.16642	0.00127857	0.00934515
IGF2BP1	ENSG00000159217	1.09	1.13	1.07	0.47	0.41	0.54	-1.16712	7.25988e-09	1.67344e-07
PLXNC1	ENSG00000136040	2.2	1.97	2.23	0.81	1.12	1.46	-1.17143	5.63061e-10	1.50047e-08
NT5C1A	ENSG00000116981	4.92	5.79	3.81	2.29	1.89	1.84	-1.17367	0.000126928	0.00126141
ST8SIA2	ENSG00000140557	1.83	2.16	1.67	0.86	0.85	0.68	-1.17711	1.62172e-08	3.56219e-07
ATP2B2	ENSG00000157087	2.28	2.42	2.2	1.03	0.9	0.99	-1.1791	1.58643e-12	6.02414e-11
novel.9457	-	1.53	2.19	2	0.69	0.77	0.97	-1.18798	2.75766e-05	0.000326242
KCNQ3	ENSG00000184156	1.21	1.26	1.3	0.44	0.56	0.6	-1.18912	1.95443e-11	6.46317e-10
SAPCD2	ENSG00000186193	12.23	14.11	9.63	5.15	4.51	5.32	-1.19585	2.12225e-16	1.18542e-14
IL13RA2	ENSG00000123496	4.26	2.13	2.86	0.9	1.52	1.46	-1.19648	0.000867672	0.00669862
SCN1A	ENSG00000144285	0.78	0.79	0.85	0.3	0.27	0.45	-1.19717	3.43549e-07	5.97695e-06
MRAP2	ENSG00000135324	4.11	3.54	4.62	1.67	1.53	1.88	-1.1975	4.34899e-06	6.11275e-05
SYTL5	ENSG00000147041	1.17	1.15	1.21	0.42	0.5	0.57	-1.20028	2.00818e-06	3.03599e-05
CD24	ENSG00000272398	163.7	126.44	146.09	58.02	52.91	70.89	-1.20432	8.9155e-24	8.24743e-22
RGS7	ENSG00000182901	4.41	4.68	4.07	1.49	1.63	2.32	-1.20791	5.33676e-09	1.25354e-07
novel.17476	-	1.81	1.27	1.2	0.61	0.58	0.57	-1.21302	9.24642e-06	0.000121353
HMX1	ENSG00000215612	4.11	3.55	2.65	1.68	1.32	1.18	-1.21512	1.07566e-05	0.000139002
CHRNA7	ENSG00000175344	2.31	1.94	2	0.9	0.7	0.97	-1.21906	7.02464e-10	1.83944e-08
SNCAIP	ENSG00000064692	2.04	2.02	2.01	0.91	0.73	0.89	-1.22364	3.38772e-07	5.90852e-06
RAB3C	ENSG00000152932	4.52	4.12	4.63	1.7	1.62	2.15	-1.22429	1.49889e-19	1.0967e-17
RFLNB	ENSG00000183688	6.48	5.94	2.78	1.72	2.06	2.44	-1.2307	1.95265e-07	3.58111e-06
LRP1B	ENSG00000168702	0.84	0.82	0.9	0.23	0.33	0.41	-1.23188	3.66547e-10	1.01012e-08
TUBA1A	ENSG00000167552	762.26	777.56	666	307.23	276.85	308.87	-1.23263	1.01606e-35	1.61639e-33
SOX11	ENSG00000176887	15.56	15.67	12.51	7.79	6.78	5.95	-1.2379	5.10166e-28	6.01853e-26
TRIL	ENSG00000255690	11.71	11.36	10.57	4.14	4.61	4.95	-1.23802	4.61888e-28	5.47976e-26
C16orf89	ENSG00000153446	2.29	2.29	1.69	0.8	0.62	1.13	-1.24144	0.000891078	0.00685161
RASEF	ENSG00000165105	2.12	1.99	1.97	0.69	0.76	1.02	-1.24546	1.47933e-10	4.33431e-09
SCML4	ENSG00000146285	0.26	0.24	0.29	0.21	0.11	0.11	-1.24558	0.00493323	0.0297766
ADAMTS1	ENSG00000154734	18.23	15.75	13.47	5.85	6.16	7.18	-1.2464	1.77426e-24	1.72489e-22
CACNA1C	ENSG00000151067	1.04	0.85	0.92	0.36	0.35	0.43	-1.2468	8.20134e-12	2.84661e-10
CHST8	ENSG00000124302	4.74	4.61	3.92	2.08	1.82	1.4	-1.24722	8.19674e-08	1.60563e-06
SBK1	ENSG00000188322	15.62	16.75	13.76	7.22	5.88	5.32	-1.25239	3.25129e-18	2.13355e-16
CMKLR1	ENSG00000174600	2.82	2.94	2.25	1.05	1.05	1.14	-1.25577	2.03781e-12	7.62779e-11
KIT	ENSG00000157404	0.68	0.76	0.73	0.25	0.27	0.35	-1.26368	4.20102e-05	0.000475052
C11orf96	ENSG00000187479	31.22	23.87	13.18	9.99	8.27	8.07	-1.28259	4.41069e-08	9.10718e-07
novel.512	-	14.18	14.82	19.15	6.06	6.74	5.75	-1.28964	5.95858e-08	1.20081e-06
LMO3	ENSG00000048540	0.77	0.63	0.65	0.22	0.21	0.35	-1.31883	0.000878199	0.00676497
LRRC4	ENSG00000128594	3.65	3.72	3.48	1.4	1.3	1.43	-1.33427	3.6602e-14	1.63882e-12
CLSTN2	ENSG00000158258	11.82	13.14	10.99	4.07	4.44	5.15	-1.34248	6.65847e-38	1.18492e-35
GRIK4	ENSG00000149403	1.53	1.83	1.24	0.65	0.43	0.49	-1.34925	2.31077e-08	4.96663e-07
RASL11B	ENSG00000128045	12.84	12.56	10.95	4.74	4.06	4.78	-1.35016	6.52876e-18	4.1671e-16
ARHGAP36	ENSG00000147256	34.99	32.72	27.85	11.41	11.3	13.59	-1.35624	1.99138e-32	2.82547e-30
NPPA	ENSG00000175206	4.62	4.6	4.36	1.82	1.44	1.7	-1.35803	0.000213494	0.00200768
TBCEL-TECTA	-	0.59	0.62	0.32	0.28	0.08	0.2	-1.36066	0.000421383	0.00359408
HS6ST3	ENSG00000185352	0.24	0.26	0.23	0.07	0.09	0.12	-1.37649	0.00127411	0.00931581
HMGB1	ENSG00000189403	15	17.32	5.76	1.64	2.41	11.87	-1.38007	0.00449136	0.0275452
NGFR	ENSG00000064300	3.4	3.55	2.36	1.08	1.34	0.95	-1.39263	1.18361e-09	2.99814e-08
MAPK4	ENSG00000141639	1.84	1.55	1.54	0.65	0.78	0.51	-1.39319	1.05985e-08	2.38796e-07
DGKK	ENSG00000274588	1.27	1.39	1.35	0.5	0.42	0.55	-1.39724	8.97627e-12	3.09512e-10
IGSF21	ENSG00000117154	14.61	10.26	10.6	5.35	4.19	3.89	-1.40428	7.92881e-12	2.76114e-10
novel.9548	-	0.74	1.37	1.8	0.43	0.59	0.38	-1.41255	0.00807603	0.0448884
ADARB2	ENSG00000185736	1.83	1.91	1.59	0.59	0.79	0.53	-1.42061	1.533e-13	6.55629e-12
novel.8416	-	7.56	10.82	9.31	4.16	3.62	1.98	-1.42199	0.000205758	0.00194364
EMILIN3	ENSG00000183798	0.44	0.36	0.26	0.12	0.12	0.13	-1.42246	0.00687268	0.039367
RAG2	ENSG00000175097	10.62	9.65	12.21	3.58	3.03	4.82	-1.42636	4.37922e-16	2.39477e-14
FRMPD1	ENSG00000070601	0.85	0.64	0.56	0.21	0.25	0.26	-1.42817	1.95387e-05	0.000239099
CALB1	ENSG00000104327	1.4	1.05	1.41	0.5	0.31	0.55	-1.45365	6.95984e-05	0.000738503
C11orf87	ENSG00000185742	0.87	0.8	1.04	0.28	0.25	0.43	-1.45429	3.42551e-07	5.96518e-06
LOC105379752	-	0.14	0.18	0.16	0.05	0.05	0.07	-1.47695	0.00428275	0.0265369
novel.19946	-	1.64	0.98	1.6	0.52	0.47	0.46	-1.48027	4.45519e-07	7.63711e-06
SARDH	ENSG00000123453	8.62	8.97	6.58	3.43	3.45	3.82	-1.5211	1.15694e-25	1.21473e-23
NEUROG2	ENSG00000178403	0.99	0.82	0.61	0.36	0.22	0.18	-1.56838	0.00148332	0.0105803
ZNF488	ENSG00000265763	0.48	0.62	0.47	0.16	0.16	0.18	-1.5817	0.000498581	0.00416125
DHCR24	ENSG00000116133	28.4	30.76	24.38	8.65	7.34	10.49	-1.59931	1.25449e-36	2.10745e-34
ADAMTS5	ENSG00000154736	2.98	2.65	2.93	0.78	0.79	0.9	-1.73298	1.93051e-32	2.75775e-30
SLITRK1	ENSG00000178235	0.38	0.35	0.36	0.08	0.1	0.15	-1.73379	0.000185733	0.00177363
WSCD2	ENSG00000075035	2.79	2.71	2.05	0.88	0.54	0.82	-1.74241	5.01531e-14	2.22657e-12
ALKAL2	ENSG00000189292	1.26	1.25	0.69	0.53	0.13	0.35	-1.74777	0.00483489	0.0293342
IQGAP2	ENSG00000145703	5.23	5.08	5.43	1.33	1.32	1.88	-1.81046	7.72212e-33	1.11066e-30
ARMH4	ENSG00000139971	0.19	0.14	0.25	0.07	0.05	0.1	-1.87423	0.00120257	0.00883888
ARHGAP11A	ENSG00000198826	3.6	3.04	3.52	0.7	1.21	1.44	-1.8825	0.000357935	0.00312156
novel.9455	-	1.75	2.24	2.36	0.52	0.82	0.34	-1.8874	0.000170931	0.00164349
TAFA5	ENSG00000219438	1.08	0.76	0.72	0.3	0.11	0.24	-1.90548	6.07306e-05	0.000656346
BMP3	ENSG00000152785	0.69	0.72	0.51	0.11	0.15	0.23	-1.91732	6.35593e-08	1.27355e-06
NTRK3	ENSG00000140538	1.1	0.95	1.13	0.44	0.41	0.27	-1.91757	3.93415e-12	1.40738e-10
NPR3	ENSG00000113389	20.48	16.3	20.45	4.32	5.45	4.52	-1.98035	2.10747e-59	7.37578e-57
ASPN	ENSG00000106819	5.74	5.09	6.08	1	1.21	1.41	-2.16677	4.95947e-25	4.95924e-23
TXNIP	ENSG00000265972	28.77	29.34	32.48	3.85	4.44	5.74	-2.64154	1.59473e-86	9.84931e-84
EPHB6	ENSG00000106123	0.1	0.03	0.06	0	0.01	0	-4.76782	0.00723462	0.0410324
H3C14	ENSG00000203811	7.85	12.94	6.66	0	0	0	-7.93767	3.28634e-10	9.12828e-09
ART1	ENSG00000129744	161.8	0	0	0	0	0	-25.9726	2.97217e-11	9.64646e-10
